# Supplementary material for: Genetically predicted serum ferritin mediates the association between inflammatory cytokines and non-alcoholic fatty liver disease
Source: Front Endocrinol (Lausanne). 2024 Nov 8;15:1437999. doi: 10.3389/fendo.2024.1437999 (PMC11581845; doi:10.3389/fendo.2024.1437999)
Supplement: Supplementary Table 1 — Supporting Information Supplementary Tables S1 - S15 . [file Table1.xlsx]

## Sheet: Content
Genetically predicted serum ferritin mediates the association between Inflammatory Cytokines and Non-alcoholic fatty liver disease
XiaoQian Liu, JianHong Jin 1, BaoFa Wang , LinPu Ge
Supplementary materials
Supplementary Table 1. Data sources in the study
Supplementary Table 2. Associations of Inflammatory cytokines and serum ferritin with risk of NAFLD
Supplementary Table 3. Reverse Mendelian analysis
Supplementary Table 4. Associations of Inflammatory cytokines with risk of serum ferritin

## Sheet: ST1
	Supplementary Table 1. Data sources in the study
	Characteristic		Unit	GWAS ID	Study	Samples	Cases definition	Exclusion criteria	Quality control
	NAFLD		Log-transformed odds ratio	GCST90091033	Electronic Medical Records and Genomics (eMERGE) network	1106 cases and 8571 controls	ICD9: 571.5, ICD9: 571.8, ICD9: 571.9, ICD10: K75.81, ICD10: K76.0 and ICD10: K76.9	Exclusion criteria included, but were not limited to alcohol dependence, alcoholic liver disease, alpha-1 antitrypsin deficiency, Alagille syndrome, liver transplant, cystic fibrosis, hepatitis, abetalipoproteinemia, LCAT deficiency, lipodystrophy, disorders of copper metabolism Reye’s syndrome, inborn errors of metabolism, HELLP syndrome, starvation and acute fatty liver (as suggested by the Ame…	Gender, age and the 10 main ancestry-based principal components were used as covariates. More details referred to the original study.
					UK Biobank	2558 cases and 395,241 controls	ICD10: K74.0 and K74.2 (hepatic fibrosis), K75.8 (NASH), K76.0 (NAFLD) and ICD10: K76.9 (other specified diseases of the liver)	Same as eMERGE
					Estonian Biobank	4119 cases and 190,120 controls	ICD10: K74.0 and K74.2 (hepatic fibrosis), K75.8 (NASH), K76.0 (NAFLD) and ICD10: K76.9 (other specified diseases of the liver)	Same as eMERGE
					FinnGen	651 cases and 176,248 controls	K76.0	-
					Total	8434 cases and 770.180 controls	-	-
	Ferritin †		ug/ L	ieu-a-1050	11 cohorts from nine participating centers	23,986 European individuals	-	-	Genome-wide association tests, genotype imputation and associated quality control procedures were performed in each cohort separately.
	41 systemic inflammatory regulators		-	-	Young Finns Study	1980 European individuals	-	-	An additive genetic model with the adjustment for age, sex, body mass index (BMI), and the first ten genetic principal components were used to test univariable associations between 10.7 million genetic polymorphisms and 41 cytokine concentrations.
					FINRISK 2002	1,705 European individuals	-	-
					FINRISK 1997	4,608 European individuals	-	-
					Total	8,293European individuals	-	-
	† Ferritin was log-transformed in GWAS.
	ref. 1 Ahola-Olli AV, Würtz P, Havulinna AS, et al. Genome-wide association study identifies 27 loci influencing concentrations of circulating cytokines and growth factors. Am J Hum Genet. 2017;100(1):40–50. doi:10.1016/j.ajhg.2016.11.007.
	ref. 2 Benyamin B, Esko T, Ried JS, et al. Novel loci affecting iron homeostasis and their effects in individuals at risk for hemochromatosis. Nat Commun. 2014, 5(29):4926.DOI: 10.1038/ncomms5926
	ref. 3 Ghodsian N, Abner E, Emdin CA. et al. Electronic health record-based genome-wide meta-analysis provides insights on the genetic architecture of non-alcoholic fatty liver disease. Cell Rep Med. 2021;2(11):100437. doi: 10.1016/j.xcrm.2021.100437.

## Sheet: ST2
Supplementary Table 2. Associations of Inflammatory cytokines and serum ferritin with risk of NAFLD
Exposure			Outcome	method	nSNP	b	se	pvalue	lo_ci	up_ci	or	or_lci95	or_uci95	estimate	HeterogeneityTest	PleiotropyTest	R	F
InnflammatoryCytokines*	Chemolines	CTACK	NAFLD	Inverse variance weighted	359	-0.0600335	0.00530295	1e-29	-0.0704273	-0.0496397	0.941733	0.931996	0.951572	0.94 (0.93-0.95)	1	0.401	-0.18374	128.16
		Eotaxin	NAFLD	Inverse variance weighted	520	0.0326573	0.0073531	8.9e-06	0.0182452	0.0470694	1.0332	1.01841	1.04819	1.03 (1.02-1.05)	0.410794	0.965	0.049002	19.7251
		GROa	NAFLD	Inverse variance weighted	433	0.0124878	0.00383609	0.0011	0.00496901	0.0200065	1.01257	1.00498	1.02021	1.01 (1.00-1.02)	1	<0.001	0.0546163	10.5972
		IP_10	NAFLD	Inverse variance weighted	127	0.00932844	0.0127674	0.46	-0.0156957	0.0343526	1.00937	0.984427	1.03495	1.01 (0.98-1.03)	1	0.65	0.0119753	0.533841
		MCP_1	NAFLD	Inverse variance weighted	1136	0.0938968	0.00528893	1.6e-70	0.0835305	0.104263	1.09845	1.08712	1.10989	1.10 (1.09-1.11)	1	<0.001	0.190884	315.185
		MCP_3	NAFLD	Inverse variance weighted	12	-0.0416375	0.0266288	0.12	-0.0938299	0.010555	0.959217	0.910438	1.01061	0.96 (0.91-1.01)	0.846408	0.032	-0.047157	2.44493
		MIG	NAFLD	Inverse variance weighted	180	0.119021	0.00943294	1.7e-36	0.100532	0.137509	1.12639	1.10576	1.14741	1.13 (1.11-1.15)	1	<0.001	0.202531	159.203
		MIP_1a	NAFLD	Inverse variance weighted	24	0.0372144	0.0279517	0.18	-0.017571	0.0919998	1.03792	0.982582	1.09636	1.04 (0.98-1.10)	0.999972	0.26	0.0223116	1.77257
		MIP_1b	NAFLD	Inverse variance weighted	3260	-0.000467589	0.00240511	0.85	-0.0051816	0.00424642	0.999533	0.994832	1.00426	1.00 (0.99-1.00)	0.965634	0.001	-0.00213591	0.0377972
		RANTES	NAFLD	Inverse variance weighted	99	0.0511773	0.0129708	8e-05	0.0257545	0.0766	1.05251	1.02609	1.07961	1.05 (1.03-1.08)	1	0.266	0.0670035	15.5675
		SDF_1a	NAFLD	Inverse variance weighted	30	0.0192209	0.0270469	0.48	-0.033791	0.0722327	1.01941	0.966774	1.07491	1.02 (0.97-1.07)	0.999992	0.273	0.00803238	0.505024
	Growth facters	b_NGF	NAFLD	Inverse variance weighted	7	0.0230252	0.052307	0.66	-0.0794965	0.125547	1.02329	0.923581	1.13377	1.02 (0.92-1.13)	0.747576	0.202	0.00736918	0.19377
		FGFBasic	NAFLD	Inverse variance weighted	122	0.175661	0.0199605	1.4e-18	0.136538	0.214783	1.19203	1.1463	1.23959	1.19 (1.15-1.24)	1	0.024	0.100391	77.4473
		GCSF	NAFLD	Inverse variance weighted	42	-0.0551787	0.0261931	0.035	-0.106517	-0.00384014	0.946316	0.89896	0.996167	0.95 (0.90-1.00)	0.712963	0.871	-0.0236259	4.4378
		HGF	NAFLD	Inverse variance weighted	102	-0.0520788	0.0166966	0.0018	-0.0848041	-0.0193535	0.949254	0.918692	0.980833	0.95 (0.92-0.98)	0.685077	0.918	-0.0341471	9.72897
		MCSF	NAFLD	Inverse variance weighted	24	-0.00717154	0.0288743	0.8	-0.0637651	0.049422	0.992854	0.938225	1.05066	0.99 (0.94-1.05)	0.00791235	0.93	-0.00497134	0.0616882
		PDGF_bb	NAFLD	Inverse variance weighted	495	0.03233	0.00992805	0.0011	0.012871	0.0517889	1.03286	1.01295	1.05315	1.03 (1.01-1.05)	0	0.172	0.0356461	10.6043
		SCF	NAFLD	Inverse variance weighted	148	0.0925734	0.0142996	9.6e-11	0.0645461	0.120601	1.09699	1.06667	1.12817	1.10 (1.07-1.13)	0.677318	0.329	0.0707453	41.9105
		SCGFb	NAFLD	Inverse variance weighted	189	0.00246564	0.00753987	0.74	-0.0123125	0.0172438	1.00247	0.987763	1.01739	1.00 (0.99-1.02)	0.999603	0.001	0.00536224	0.106938
		VEGF	NAFLD	Inverse variance weighted	401	0.0136835	0.0069636	0.049	3.48e-05	0.0273321	1.01378	1.00003	1.02771	1.01 (1.00-1.03)	0.815962	<0.001	0.0232161	3.86122
	Interleukins	IL_1b	NAFLD	Inverse variance weighted	10	0.114149	0.0438985	0.0093	0.0281078	0.20019	1.12092	1.02851	1.22163	1.12 (1.03-1.22)	0.903212	0.613	0.0449077	6.76151
		IL_1ra	NAFLD	Inverse variance weighted	27	-0.0175272	0.0439088	0.69	-0.103588	0.068534	0.982625	0.901596	1.07094	0.98 (0.90-1.07)	<0.001	0.853	-0.00658451	0.15934
		IL_2	NAFLD	Inverse variance weighted	75	0.143191	0.0172799	1.2e-16	0.109322	0.177059	1.15395	1.11552	1.1937	1.15 (1.12-1.19)	1	0.265	0.138482	68.667
		IL_2ra	NAFLD	Inverse variance weighted	167	0.0464976	0.0072593	1.5e-10	0.0322693	0.0607258	1.0476	1.0328	1.06261	1.05 (1.03-1.06)	0.999921	<0.001	0.104527	41.0271
		IL_4	NAFLD	Inverse variance weighted	82	0.0132032	0.0236482	0.58	-0.0331473	0.0595537	1.01329	0.967396	1.06136	1.01 (0.97-1.06)	1	<0.001	0.00617828	0.311717
		IL_5	NAFLD	Inverse variance weighted	46	-0.0822836	0.0175299	2.7e-06	-0.116642	-0.0479249	0.921011	0.889903	0.953205	0.92 (0.89-0.95)	0.99992	<0.001	-0.0802283	22.0326
		IL_6	NAFLD	Inverse variance weighted	62	0.142389	0.028369	5.2e-07	0.0867859	0.197992	1.15303	1.09066	1.21895	1.15 (1.09-1.22)	1	0.014	0.0552387	25.1922
		IL_7	NAFLD	Inverse variance weighted	88	-0.0331083	0.0101528	0.0011	-0.0530079	-0.0132088	0.967434	0.948373	0.986878	0.97 (0.95-0.99)	0.881874	<0.001	-0.0554655	10.6341
		IL_8	NAFLD	Inverse variance weighted	13	0.00782787	0.0364054	0.83	-0.0635268	0.0791825	1.00786	0.938449	1.0824	1.01 (0.94-1.08)	0.839995	0.468	0.00360219	0.0462333
		IL_9	NAFLD	Inverse variance weighted	11	0.0403176	0.0373962	0.28	-0.0329789	0.113614	1.04114	0.967559	1.12032	1.04 (0.97-1.12)	0.985132	0.874	0.0177912	1.16234
		IL_10	NAFLD	Inverse variance weighted	149	-0.0426694	0.00950651	7.2e-06	-0.0613021	-0.0240366	0.958228	0.940539	0.97625	0.96 (0.94-0.98)	1	<0.001	-0.0510111	20.1461
		IL_12p70	NAFLD	Inverse variance weighted	305	0.0179268	0.00959316	0.06	-0.000875779	0.0367294	1.01809	0.999125	1.03741	1.02 (1.00-1.04)	0.420966	<0.001	0.0204926	3.49207
		IL_13	NAFLD	Inverse variance weighted	173	0.002473	0.0102745	0.81	-0.017665	0.022611	1.00248	0.98249	1.02287	1.00 (0.98-1.02)	0.000520594	<0.001	0.00401487	0.0579333
		IL_16	NAFLD	Inverse variance weighted	134	-0.0342823	0.00712611	1.5e-06	-0.0482495	-0.0203151	0.966299	0.952896	0.97989	0.97 (0.95-0.98)	1	0.138	-0.0808322	23.1438
		IL_17	NAFLD	Inverse variance weighted	65	-0.0238708	0.0214778	0.27	-0.0659673	0.0182257	0.976412	0.936162	1.01839	0.98 (0.94-1.02)	1	<0.001	-0.0125817	1.23525
		IL_18	NAFLD	Inverse variance weighted	613	-0.00805717	0.00393955	0.041	-0.0157787	-0.000335656	0.991975	0.984345	0.999664	0.99 (0.98-1.00)	1	<0.001	-0.0337271	4.18285
	Others	IFNg	NAFLD	Inverse variance weighted	41	0.175556	0.0314913	2.5e-08	0.113833	0.237278	1.19191	1.12056	1.26779	1.19 (1.12-1.27)	0.998744	<0.001	0.0632266	31.0777
		MIF	NAFLD	Inverse variance weighted	48	0.158169	0.0192024	1.8e-16	0.120532	0.195806	1.17136	1.1281	1.21629	1.17 (1.13-1.22)	1	0.063	0.137304	67.8467
		TNF_a	NAFLD	Inverse variance weighted	24	0.0144552	0.0312279	0.64	-0.0467514	0.0756618	1.01456	0.954325	1.0786	1.01 (0.95-1.08)	0.999996	<0.001	0.00783417	0.214271
		TNF_b	NAFLD	Inverse variance weighted	43	0.0923042	0.0151149	1e-09	0.062679	0.121929	1.0967	1.06469	1.12967	1.10 (1.06-1.13)	0.937104	<0.001	0.152609	37.2935
		TRAIL	NAFLD	Inverse variance weighted	555	0.077074	0.00524895	8.2e-49	0.0667861	0.0873619	1.08012	1.06907	1.09129	1.08 (1.07-1.09)	1	0.108	0.159798	215.611
Ferritin†			NAFLD	Inverse variance weighted	3	0.426089	0.12593	0.000715611	0.179265	0.672912	1.53126	1.19634	1.95994	1.53(1.20-1.96)	0.84	0.67	0.0218426	11.4483
*Sensitivity analyses at a set of liberal SNPs (P< 10-6)
† Ferritin was log-transformed in GWAS，sensitivity analyses at a set of liberal SNPs (P< 10-8)
ci, confidence interval; or, odds ratio.

## Sheet: ST3
Supplementary Table 3. Reverse Mendelian analysis
Exposure	Outcome			method	nSNP	b	se	pvalue	lo_ci	up_ci	or	or_lci95	or_uci95	estimate
NAFLD	InnflammatoryCytokines	Chemolines	CTACK	Inverse variance weighted	12	0.0247457	0.0722573	0.732	-0.116879	0.16637	1.02505	0.889693	1.18101	1.03 (0.89-1.18)
			Eotaxin	Inverse variance weighted	12	0.0446733	0.0405657	0.270784	-0.0348354	0.124182	1.04569	0.965764	1.13222	1.05 (0.97-1.13)
			GROa	Inverse variance weighted	12	0.040177	0.0666452	0.546608	-0.0904475	0.170802	1.041	0.913522	1.18626	1.04 (0.91-1.19)
			IP_10	Inverse variance weighted	4	0.0299455	0.154854	0.846662	-0.273567	0.333458	1.0304	0.760661	1.39579	1.03 (0.76-1.40)
		Growth facters	b_NGF	Inverse variance weighted	12	0.141011	0.0646067	0.0290646	0.0143821	0.26764	1.15144	1.01449	1.30688	1.15 (1.01-1.31)
			FGFBasic	Inverse variance weighted	12	-0.0169686	0.0420356	0.686453	-0.0993584	0.0654211	0.983175	0.905418	1.06761	0.98 (0.91-1.07)
			GCSF	Inverse variance weighted	12	0.00427208	0.0485883	0.929937	-0.090961	0.0995052	1.00428	0.913053	1.10462	1.00 (0.91-1.10)
			HGF	Inverse variance weighted	12	0.0890141	0.040551	0.0281553	0.00953418	0.168494	1.0931	1.00958	1.18352	1.09 (1.01-1.18)
		Interleukins	IL_1b	Inverse variance weighted	12	-0.000792782	0.0873723	0.99276	-0.172042	0.170457	0.999208	0.841943	1.18585	1.00 (0.84-1.19)
			IL_1ra	Inverse variance weighted	12	0.0344242	0.090112	0.70245	-0.142195	0.211044	1.03502	0.867452	1.23497	1.04 (0.87-1.23)
			IL_2	Inverse variance weighted	12	0.0630133	0.0808985	0.436028	-0.0955478	0.221574	1.06504	0.908875	1.24804	1.07 (0.91-1.25)
			IL_2ra	Inverse variance weighted	12	-0.0296337	0.0629783	0.63797	-0.153071	0.0938037	0.970801	0.858069	1.09834	0.97 (0.86-1.10)
			IL_4	Inverse variance weighted	12	0.0158431	0.0407163	0.697196	-0.0639609	0.095647	1.01597	0.938042	1.10037	1.02 (0.94-1.10)
			IL_5	Inverse variance weighted	12	-0.00801953	0.0934802	0.931635	-0.191241	0.175202	0.992013	0.825934	1.19149	0.99 (0.83-1.19)
			IL_6	Inverse variance weighted	12	0.00175996	0.0405445	0.965376	-0.0777073	0.0812272	1.00176	0.925235	1.08462	1.00 (0.93-1.08)
			IL_7	Inverse variance weighted	12	-0.0566115	0.0978691	0.562966	-0.248435	0.135212	0.944961	0.780021	1.14478	0.94 (0.78-1.14)
			IL_8	Inverse variance weighted	12	0.0219806	0.0691499	0.750585	-0.113553	0.157514	1.02222	0.892657	1.1706	1.02 (0.89-1.17)
			IL_9	Inverse variance weighted	12	0.0512658	0.0604048	0.396046	-0.0671276	0.169659	1.0526	0.935076	1.1849	1.05 (0.94-1.18)
			IL_10	Inverse variance weighted	12	0.00919227	0.0416668	0.825393	-0.0724746	0.0908592	1.00923	0.930089	1.09511	1.01 (0.93-1.10)
			IL_12p70	Inverse variance weighted	12	0.0217588	0.040223	0.588539	-0.0570783	0.100596	1.022	0.94452	1.10583	1.02 (0.94-1.11)
			IL_13	Inverse variance weighted	12	0.0282316	0.0794421	0.72231	-0.127475	0.183938	1.02863	0.880316	1.20194	1.03 (0.88-1.20)
			IL_16	Inverse variance weighted	12	-0.00666436	0.0618327	0.91417	-0.127856	0.114528	0.993358	0.87998	1.12134	0.99 (0.88-1.12)
			IL_17	Inverse variance weighted	12	0.038936	0.0416244	0.349576	-0.0426479	0.12052	1.0397	0.958249	1.12808	1.04 (0.96-1.13)
			IL_18	Inverse variance weighted	12	0.0420339	0.0605118	0.487281	-0.0765691	0.160637	1.04293	0.926289	1.17426	1.04 (0.93-1.17)
		Others	IFNg	Inverse variance weighted	12	0.0188534	0.0468926	0.687644	-0.0730561	0.110763	1.01903	0.929549	1.11713	1.02 (0.93-1.12)
Sensitivity analyses at a set of liberal SNPs (P< 10-6)
ci, confidence interval; or, odds ratio.

## Sheet: ST4
Supplementary Table 4. Associations of Inflammatory cytokines with risk of serum ferritin
Exposure			Outcome	method	nSNP	b	se	pvalue	lo_ci	up_ci	or	or_lci95	or_uci95	estimate	HeterogeneityTest	PleiotropyTest	R	F
InnflammatoryCytokines	Chemolines	Eotaxin	Ferritin	Inverse variance weighted	163	0.026647	0.00678745	8.64e-05	0.0133436	0.0399505	1.02701	1.01343	1.04076	1.03 (1.01-1.04)	0.992032	0.96517	0.0433271	15.4129
		GROa	Ferritin	Inverse variance weighted	178	0.0463131	0.00336466	4.16e-43	0.0397184	0.0529078	1.0474	1.04052	1.05433	1.05 (1.04-1.05)	1	<0.001	0.225332	189.464
		IP_10	Ferritin	Inverse variance weighted	30	0.0141489	0.0141146	0.316134	-0.0135156	0.0418134	1.01425	0.986575	1.0427	1.01 (0.99-1.04)	1	0.65027	0.0164289	1.00487
		MCP_1	Ferritin	Inverse variance weighted	319	-0.00156544	0.00656628	0.811567	-0.0144354	0.0113045	0.998436	0.985668	1.01137	1.00 (0.99-1.01)	0.00185217	<0.001	-0.00261133	0.056837
		MIG	Ferritin	Inverse variance weighted	24	0.026304	0.014463	0.0689555	-0.00204346	0.0546515	1.02665	0.997959	1.05617	1.03 (1.00-1.06)	1	<0.001	0.0297977	3.30771
		MIP_1a	Ferritin	Inverse variance weighted	4	-0.0437975	0.0484733	0.366239	-0.138805	0.0512101	0.957148	0.870398	1.05254	0.96 (0.87-1.05)	0.99627	0.2597	-0.0151438	0.816385
		MIP_1b	Ferritin	Inverse variance weighted	623	-0.0295789	0.00491126	1.72e-09	-0.039205	-0.0199528	0.970854	0.961554	0.980245	0.97 (0.96-0.98)	<0.001	0.00076	-0.0660228	36.2726
		RANTES	Ferritin	Inverse variance weighted	2	0.0135901	0.0545405	0.803225	-0.0933092	0.120489	1.01368	0.910912	1.12805	1.01 (0.91-1.13)	0.668274	0.26623	0.00424097	0.0620883
		SDF_1a	Ferritin	Inverse variance weighted	2	0.020133	0.0583888	0.730237	-0.094309	0.134575	1.02034	0.910002	1.14405	1.02 (0.91-1.14)	0.971967	0.27338	0.00389743	0.118894
	Growth facters	GCSF	Ferritin	Inverse variance weighted	16	-0.0757408	0.0305023	0.0130239	-0.135525	-0.0159562	0.927056	0.873257	0.98417	0.93 (0.87-0.98)	0.999982	0.87103	-0.0278455	6.16586
		HGF	Ferritin	Inverse variance weighted	14	-0.02829	0.0234187	0.227043	-0.0741906	0.0176106	0.972106	0.928495	1.01777	0.97 (0.93-1.02)	0.984366	0.91822	-0.0132314	1.45929
		MCSF	Ferritin	Inverse variance weighted	4	0.0242681	0.0347939	0.4855	-0.0439278	0.0924641	1.02457	0.957023	1.09687	1.02 (0.96-1.10)	0.931559	0.92966	0.0139595	0.486483
		PDGF_bb	Ferritin	Inverse variance weighted	123	0.00282815	0.00900303	0.75342	-0.0148178	0.0204741	1.00283	0.985291	1.02069	1.00 (0.99-1.02)	1	0.17206	0.00344079	0.0986797
		SCF	Ferritin	Inverse variance weighted	32	0.0363169	0.0162921	0.0258063	0.00438442	0.0682494	1.03698	1.00439	1.07063	1.04 (1.00-1.07)	1	0.32938	0.0244134	4.96895
		SCGFb	Ferritin	Inverse variance weighted	38	0.0204174	0.00877537	0.0199828	0.00321767	0.0376171	1.02063	1.00322	1.03833	1.02 (1.00-1.04)	1	0.00093	0.0381247	5.41339
		VEGF	Ferritin	Inverse variance weighted	61	-0.00464278	0.00606844	0.44423	-0.0165369	0.00725137	0.995368	0.983599	1.00728	1.00 (0.98-1.01)	0.930638	<0.001	-0.00904121	0.585331
	Interleukins	IL_1ra	Ferritin	Inverse variance weighted	3	-0.0277841	0.0497034	0.576163	-0.125203	0.0696345	0.972598	0.882318	1.07212	0.97 (0.88-1.07)	0.988008	0.8533	-0.00922069	0.312479
		IL_2	Ferritin	Inverse variance weighted	11	-0.0606016	0.0278953	0.0298207	-0.115277	-0.00592675	0.941198	0.89112	0.994091	0.94 (0.89-0.99)	0.750307	0.26452	-0.0366339	4.7196
		IL_2ra	Ferritin	Inverse variance weighted	3	-0.0764762	0.0734292	0.297646	-0.220397	0.0674451	0.926375	0.8022	1.06977	0.93 (0.80-1.07)	0.0569549	<0.001	-0.0170873	1.08471
		IL_4	Ferritin	Inverse variance weighted	26	-0.170922	0.0247514	5e-12	-0.219434	-0.122409	0.842888	0.802973	0.884786	0.84 (0.80-0.88)	0.997323	<0.001	-0.0761953	47.6864
		IL_5	Ferritin	Inverse variance weighted	13	-0.0476125	0.0195979	0.0151209	-0.0860244	-0.00920061	0.953503	0.917572	0.990842	0.95 (0.92-0.99)	0.999995	2e-05	-0.0416228	5.90232
		IL_6	Ferritin	Inverse variance weighted	9	-0.0803825	0.0446095	0.0715586	-0.167817	0.00705203	0.922763	0.845509	1.00708	0.92 (0.85-1.01)	1	0.01386	-0.0198574	3.2469
		IL_7	Ferritin	Inverse variance weighted	15	-0.0237605	0.0102905	0.0209444	-0.0439299	-0.00359123	0.97652	0.957021	0.996415	0.98 (0.96-1.00)	0.802999	<0.001	-0.0393032	5.33142
		IL_10	Ferritin	Inverse variance weighted	44	-0.00642694	0.00992293	0.517188	-0.0258759	0.013022	0.993594	0.974456	1.01311	0.99 (0.97-1.01)	0.878562	0.65027	-0.00737034	0.419497
		IL_12p70	Ferritin	Inverse variance weighted	60	-0.00653282	0.00765198	0.393248	-0.0215307	0.00846507	0.993488	0.978699	1.0085	0.99 (0.98-1.01)	0.989237	<0.001	-0.00936386	0.728876
		IL_13	Ferritin	Inverse variance weighted	41	-0.0293403	0.0102656	0.00426151	-0.0494608	-0.00921978	0.971086	0.951742	0.990823	0.97 (0.95-0.99)	0.000646745	<0.001	-0.0476211	8.16888
		IL_16	Ferritin	Inverse variance weighted	19	-0.000250147	0.016791	0.988114	-0.0331604	0.0326601	0.99975	0.967383	1.0332	1.00 (0.97-1.03)	1	0.1384	-0.000251137	0.000221942
		IL_17	Ferritin	Inverse variance weighted	11	-0.154996	0.0306002	4.08e-07	-0.214973	-0.0950199	0.856418	0.806563	0.909355	0.86 (0.81-0.91)	0.994962	<0.001	-0.0572507	25.6562
		IL_18	Ferritin	Inverse variance weighted	206	-0.0391689	0.00391938	1.62e-23	-0.0468509	-0.0314869	0.961588	0.95423	0.969004	0.96 (0.95-0.97)	1	<0.001	-0.1627	99.8731
	Others	IFNg	Ferritin	Inverse variance weighted	4	0.130549	0.0663799	0.0492184	0.000444403	0.260654	1.13945	1.00044	1.29778	1.14 (1.00-1.30)	0.982187	2e-05	0.0223447	3.86789
		TNF_a	Ferritin	Inverse variance weighted	2	0.0527745	0.0402943	0.190288	-0.0262022	0.131751	1.05419	0.974138	1.14082	1.05 (0.97-1.14)	0.978251	1e-05	0.0221615	1.71539
		TNF_b	Ferritin	Inverse variance weighted	5	0.015894	0.0245279	0.516987	-0.0321806	0.0639686	1.01602	0.968332	1.06606	1.02 (0.97-1.07)	0.999168	<0.001	0.0163831	0.419901
		TRAIL	Ferritin	Inverse variance weighted	29	-0.0230886	0.0181585	0.20355	-0.0586794	0.0125021	0.977176	0.943009	1.01258	0.98 (0.94-1.01)	0.994249	0.10769	-0.0140161	1.61672
Sensitivity analyses at a set of liberal SNPs (P< 10-6)
ci, confidence interval; or, odds ratio.

## Sheet: ST5
Characteristics of significant SNPs with genome-wide associations (P<5×10-6) for CTACK on NAFLD
SNP	effect allele	other allele	beta	eaf	se	pval	samplesize	F
rs10510759	A	G	-0.7371	0.9943	0.1598	3.97585e-06	3670	21.2706
rs10814127	A	G	0.1749	0.2219	0.0284	7.346e-10	3670	21.4698
rs10814128	A	C	0.1761	0.2311	0.0281	3.68297e-10	3670	24.4124
rs10814131	A	G	0.3525	0.9505	0.0527	2.25001e-11	3670	38.8969
rs10854859	A	G	-0.1498	0.2464	0.0293	3.17708e-07	3670	27.1044
rs10972162	T	G	0.1752	0.2312	0.0281	4.52138e-10	3670	66.7279
rs10972164	A	G	0.1739	0.2298	0.0282	6.97446e-10	3670	76.4174
rs10972165	A	G	-0.1754	0.7688	0.0281	4.32031e-10	3670	21.2706
rs10972166	T	C	-0.1731	0.7793	0.0285	1.25008e-09	3670	21.6519
rs10972174	T	C	0.1762	0.2311	0.0281	3.59977e-10	3670	21.3081
rs10972195	A	C	0.1774	0.225	0.0281	2.73382e-10	3670	21.2649
rs10972196	A	G	-0.1497	0.7668	0.0281	9.96274e-08	3670	66.6581
rs1104748	T	C	0.1882	0.2309	0.0281	2.12002e-11	3670	21.2142
rs1104749	A	T	-0.4066	0.0671	0.0465	2.24828e-18	3670	21.7711
rs1106069	T	C	-0.187	0.1221	0.0355	1.38215e-07	3670	21.1268
rs111284000	A	G	-0.2721	0.9577	0.0586	3.42814e-06	3670	76.639
rs11147519	A	G	-0.2716	0.9577	0.0586	3.57262e-06	3670	21.1238
rs11147520	A	G	-0.2716	0.9577	0.0586	3.57262e-06	3670	36.1519
rs11147522	A	G	-0.2716	0.9577	0.0586	3.57262e-06	3670	21.5121
rs11147523	A	G	-0.2716	0.9577	0.0586	3.57262e-06	3670	21.222
rs111552167	A	G	0.272	0.0423	0.0586	3.45658e-06	3670	21.1841
rs112347076	T	C	0.7344	0.0057	0.1597	4.25294e-06	3670	36.3276
rs112420454	T	G	-0.272	0.9577	0.0586	3.45658e-06	3670	25.3249
rs112611664	T	C	-0.272	0.9577	0.0586	3.45658e-06	3670	33.5653
rs112705561	T	G	-0.3811	0.0661	0.0467	3.33366e-16	3670	20.9582
rs112824891	A	G	0.7607	0.0048	0.1652	4.13018e-06	3670	21.1841
rs112873973	C	G	-0.7423	0.9943	0.16	3.49464e-06	3670	58.3016
rs113071416	A	G	-0.76	0.9952	0.1658	4.56522e-06	3670	21.2706
rs113076747	A	G	0.2718	0.0423	0.0586	3.51414e-06	3670	21.1919
rs113528713	A	G	0.7605	0.0048	0.1652	4.15427e-06	3670	58.4269
rs113785237	T	C	-0.7372	0.9943	0.1598	3.96389e-06	3670	75.1185
rs113976160	T	C	0.2715	0.0423	0.0586	3.6022e-06	3670	21.7868
rs114687381	A	G	0.7617	0.0048	0.1653	4.06589e-06	3670	31.7993
rs114707129	A	G	-0.7623	0.9952	0.1653	3.99552e-06	3670	25.0274
rs11510435	A	G	0.7603	0.0048	0.1651	4.12292e-06	3670	39.2973
rs11575578	A	G	-0.4047	0.0671	0.0465	3.22581e-18	3670	21.1975
rs11575579	T	G	-0.4069	0.0672	0.0465	2.12339e-18	3670	22.4185
rs11575584	A	G	-0.4074	0.0672	0.0464	1.63224e-18	3670	21.1496
rs115801090	A	G	0.7665	0.0048	0.1659	3.83272e-06	3670	76.6301
rs116062866	A	G	-0.2731	0.9589	0.0594	4.27297e-06	3670	37.2998
rs116303454	A	G	0.3754	0.0218	0.081	3.57684e-06	3670	58.3282
rs116493126	T	C	-0.7608	0.9952	0.1652	4.11818e-06	3670	21.4698
rs116608688	T	C	0.2778	0.0409	0.0595	3.02806e-06	3670	74.9011
rs116651080	A	G	0.279	0.0408	0.0597	2.96302e-06	3670	21.1841
rs116871507	A	T	-0.2086	0.0791	0.0448	3.22021e-06	3670	30.4917
rs116943377	A	G	0.2878	0.0394	0.0611	2.47339e-06	3670	77.0494
rs117171045	A	C	-0.4393	0.042	0.0576	2.40772e-14	3670	67.8141
rs117197951	C	G	0.4401	0.9582	0.0576	2.1617e-14	3670	21.1663
rs117385454	A	G	-0.1968	0.9082	0.0413	1.88729e-06	3670	21.1841
rs117500816	A	T	0.2087	0.9209	0.0448	3.18549e-06	3670	58.4879
rs117579366	A	G	-0.4401	0.0418	0.0576	2.1617e-14	3670	66.9986
rs11790474	T	C	0.1769	0.1739	0.0311	1.28458e-08	3670	74.6609
rs11792020	T	C	0.1733	0.2223	0.0284	1.04676e-09	3670	21.4698
rs11792063	C	G	0.1773	0.1748	0.031	1.06929e-08	3670	44.7157
rs117925060	A	G	-0.4384	0.0422	0.0574	2.21255e-14	3670	66.7628
rs117932939	T	C	0.1969	0.09	0.0422	3.07304e-06	3670	58.6746
rs11794861	A	G	0.1753	0.2312	0.0281	4.41973e-10	3670	66.5884
rs118084576	A	G	0.5675	0.0112	0.1226	3.67659e-06	3670	68.3146
rs118143762	A	G	-0.4396	0.0417	0.0577	2.56208e-14	3670	66.7279
rs12001648	A	G	-0.3782	0.0664	0.0466	4.82278e-16	3670	26.2169
rs12107484	T	C	-0.7372	0.9943	0.1598	3.96389e-06	3670	67.7086
rs12352811	C	G	-0.3778	0.0665	0.0466	5.17586e-16	3670	39.2307
rs12551313	T	G	-0.4398	0.0417	0.0577	2.4942e-14	3670	22.1896
rs12552445	A	G	0.4393	0.9577	0.0574	1.95871e-14	3670	22.6105
rs12552454	T	C	-0.4385	0.0422	0.0574	2.18282e-14	3670	58.2218
rs12553321	T	C	-0.4391	0.0421	0.0574	2.01252e-14	3670	74.6609
rs129600	A	G	0.1444	0.695	0.0256	1.69434e-08	3670	23.3384
rs135536	C	G	-0.1605	0.2546	0.0284	1.59138e-08	3670	58.4879
rs135538	C	G	0.1132	0.547	0.0245	3.82986e-06	3670	38.0071
rs135540	A	T	-0.141	0.2936	0.0256	3.6332e-08	3670	32.6932
rs135541	T	G	-0.1414	0.2958	0.0256	3.32431e-08	3670	21.1641
rs135542	T	C	0.1633	0.7451	0.0266	8.29915e-10	3670	66.7628
rs135543	T	C	-0.1399	0.2959	0.0255	4.10499e-08	3670	75.529
rs135545	T	C	-0.1405	0.2987	0.0254	3.17511e-08	3670	31.6579
rs135547	C	G	0.1404	0.7011	0.0254	3.24717e-08	3670	44.8322
rs135548	A	G	0.1628	0.7456	0.0266	9.33989e-10	3670	21.4698
rs135549	T	C	0.1129	0.5682	0.0234	1.40153e-06	3670	21.9754
rs135550	T	C	0.1617	0.7418	0.0265	1.04824e-09	3670	22.6941
rs135551	A	G	-0.1613	0.2578	0.0265	1.15195e-09	3670	21.3129
rs135552	T	C	0.1625	0.7455	0.0266	1.00243e-09	3670	58.3473
rs135553	T	C	0.1147	0.5639	0.0235	1.05629e-06	3670	21.1841
rs135554	A	T	0.1629	0.7456	0.0266	9.12204e-10	3670	30.0828
rs135555	C	G	-0.1641	0.2548	0.0267	7.94275e-10	3670	65.8316
rs135556	T	C	0.1619	0.7412	0.0267	1.3305e-09	3670	21.4698
rs135557	A	G	0.1193	0.5849	0.0237	4.80964e-07	3670	21.1696
rs135560	T	C	0.1653	0.7327	0.0264	3.81625e-10	3670	44.5465
rs135561	A	G	-0.1654	0.2673	0.0264	3.72463e-10	3670	22.8416
rs135562	T	C	-0.1661	0.2623	0.0266	4.25536e-10	3670	24.5376
rs135563	T	C	0.1133	0.5384	0.0237	1.74781e-06	3670	21.1953
rs135567	A	G	0.1664	0.7321	0.0265	3.4022e-10	3670	21.1841
rs135569	A	T	-0.1112	0.4632	0.0236	2.45461e-06	3670	21.5331
rs135570	A	G	0.1165	0.5702	0.0237	8.85056e-07	3670	21.1663
rs135571	A	G	0.1542	0.7802	0.0297	2.08137e-07	3670	58.4879
rs135573	A	G	0.1584	0.77	0.0284	2.44049e-08	3670	21.1953
rs135574	A	C	-0.1642	0.2266	0.0284	7.39538e-09	3670	57.5585
rs135575	T	C	-0.1671	0.222	0.0287	5.80434e-09	3670	70.3132
rs135577	A	G	-0.167	0.2444	0.0277	1.65099e-09	3670	37.9058
rs140452799	T	C	-0.4378	0.0196	0.0854	2.95235e-07	3670	30.3195
rs140728965	T	C	0.7601	0.0048	0.1651	4.14699e-06	3670	21.2706
rs141331414	A	G	0.1977	0.0914	0.0415	1.89929e-06	3670	21.4148
rs141420735	T	C	-0.4057	0.0232	0.0785	2.36419e-07	3670	21.1887
rs141819439	C	G	-0.3825	0.0661	0.0468	3.00622e-16	3670	28.0897
rs142570423	T	C	0.2736	0.0411	0.0594	4.10369e-06	3670	21.2706
rs144072067	A	G	0.4451	0.9574	0.0579	1.50164e-14	3670	21.1841
rs144430222	T	C	-0.3832	0.066	0.0468	2.65527e-16	3670	21.5331
rs144781957	T	C	-0.4138	0.0639	0.0478	4.84752e-18	3670	21.2706
rs145864441	A	C	-0.3927	0.0664	0.0467	4.13544e-17	3670	66.693
rs147973737	C	G	0.7601	0.0048	0.1651	4.14699e-06	3670	68.6307
rs151032151	A	G	0.7606	0.0048	0.1653	4.198e-06	3670	21.2042
rs17052357	A	G	0.7372	0.0057	0.1598	3.96389e-06	3670	21.55
rs17052404	T	C	-0.7602	0.9952	0.1652	4.19067e-06	3670	67.4628
rs17269330	T	G	-0.3828	0.066	0.0468	2.85054e-16	3670	75.3477
rs17350527	C	G	-0.1927	0.9082	0.0406	2.07166e-06	3670	28.3657
rs17355465	A	G	-0.4144	0.0639	0.0478	4.3419e-18	3670	21.2706
rs17355619	T	G	-0.4192	0.064	0.0479	2.10413e-18	3670	33.0445
rs181612199	T	C	-0.7618	0.9952	0.1653	4.05408e-06	3670	21.2706
rs184329319	T	G	-0.3069	0.035	0.0648	2.17858e-06	3670	21.3248
rs184931484	A	G	-0.3915	0.0663	0.0467	5.14651e-17	3670	40.6327
rs185761183	T	C	-0.7696	0.9952	0.1662	3.64668e-06	3670	74.4313
rs186146073	C	G	0.7601	0.0048	0.1651	4.14699e-06	3670	21.8285
rs188074306	T	C	0.7601	0.0048	0.1651	4.14699e-06	3670	21.5099
rs188183795	C	G	0.5111	0.9877	0.1093	2.92352e-06	3670	21.1841
rs190297652	A	G	0.7623	0.0048	0.1653	3.99552e-06	3670	21.1607
rs191101411	C	G	-0.7681	0.9952	0.1661	3.75824e-06	3670	75.7049
rs192392568	T	C	0.7601	0.0048	0.1651	4.14699e-06	3670	38.2534
rs1987234	T	C	-0.7373	0.9943	0.1598	3.95197e-06	3670	21.2706
rs2070074	A	G	0.4401	0.891	0.0372	2.7105e-32	3670	30.5373
rs2070075	T	C	-0.44	0.0418	0.0576	2.19104e-14	3670	70.4928
rs2077068	C	G	0.1325	0.7357	0.0283	2.84119e-06	3670	21.1919
rs2094722	A	G	-0.3525	0.0494	0.0528	2.45324e-11	3670	26.6952
rs2183215	C	G	-0.272	0.9577	0.0586	3.45658e-06	3670	66.693
rs2233872	A	G	-0.1495	0.7699	0.0282	1.14906e-07	3670	22.1242
rs2233873	T	C	0.394	0.9412	0.0504	5.38997e-15	3670	21.1919
rs2277202	A	G	-0.4019	0.0669	0.0465	5.47508e-18	3670	21.1641
rs2480559	T	C	-0.2486	0.1773	0.0304	2.89477e-16	3670	55.1826
rs2480560	T	G	0.3525	0.9506	0.0528	2.45324e-11	3670	37.7327
rs2492365	T	C	-0.3526	0.0495	0.0527	2.22102e-11	3670	21.4698
rs2772546	A	G	-0.3525	0.0495	0.0527	2.25001e-11	3670	21.2706
rs2772554	A	C	0.2489	0.8227	0.0304	2.66708e-16	3670	70.2414
rs2812357	T	C	0.1622	0.3549	0.0248	6.13863e-11	3670	58.5412
rs28571935	C	G	-0.2727	0.9576	0.0585	3.13854e-06	3670	40.5873
rs28572185	T	C	0.3313	0.9229	0.0445	9.69857e-14	3670	21.5331
rs28574610	T	C	0.2716	0.0423	0.0586	3.57262e-06	3670	40.9878
rs28591258	T	C	-0.2716	0.9578	0.0587	3.7115e-06	3670	21.4698
rs3176814	A	G	-0.4213	0.0641	0.0481	1.97277e-18	3670	26.9178
rs3176815	T	C	-0.4212	0.0641	0.0481	2.00949e-18	3670	58.3473
rs3176823	T	C	-0.4194	0.064	0.0479	2.02767e-18	3670	33.0546
rs34173244	A	G	-0.7372	0.9943	0.1598	3.96389e-06	3670	26.2663
rs34352067	T	C	-0.4405	0.0418	0.0577	2.27023e-14	3670	21.222
rs35155836	T	C	-0.1505	0.2338	0.0289	1.91286e-07	3670	21.2764
rs35390401	T	C	-0.1505	0.2353	0.029	2.10684e-07	3670	58.3473
rs35781624	T	C	-0.1488	0.2348	0.0289	2.62174e-07	3670	21.1841
rs35920544	A	T	-0.7386	0.9943	0.1599	3.85339e-06	3670	58.0381
rs3763614	A	G	-0.3822	0.0662	0.0468	3.17027e-16	3670	35.6385
rs3802428	A	C	-0.3489	0.0472	0.0559	4.33387e-10	3670	44.5465
rs3808870	A	G	0.3845	0.9341	0.0468	2.10733e-16	3670	21.1385
rs3808871	A	G	0.1754	0.2311	0.0281	4.32031e-10	3670	131.409
rs3808873	T	C	0.1745	0.2219	0.0284	8.02834e-10	3670	21.2554
rs3808875	T	G	-0.3824	0.0661	0.0468	3.05995e-16	3670	44.7411
rs3848863	C	G	-0.1516	0.235	0.029	1.71737e-07	3670	39.8344
rs41274859	A	G	-0.3574	0.0469	0.0562	2.02503e-10	3670	21.2706
rs41274863	T	G	-0.3922	0.0664	0.0467	4.53039e-17	3670	21.2706
rs41274865	C	G	-0.4019	0.0669	0.0465	5.47508e-18	3670	76.5482
rs41274867	A	G	-0.4019	0.0669	0.0465	5.47508e-18	3670	67.0074
rs41305341	T	G	0.4398	0.9579	0.0574	1.8303e-14	3670	21.0574
rs41306057	C	G	-0.3917	0.0663	0.0467	4.9625e-17	3670	51.1581
rs41313780	T	C	-0.4404	0.0418	0.0576	2.07596e-14	3670	21.4698
rs41314592	T	C	0.4125	0.9361	0.0478	6.15093e-18	3670	26.4956
rs4532127	A	G	-0.7601	0.9952	0.1651	4.14699e-06	3670	38.9708
rs4823547	A	G	0.113	0.6146	0.0247	4.7645e-06	3670	65.6924
rs4823550	A	G	0.1633	0.7724	0.0284	8.92434e-09	3670	40.9514
rs55764737	T	C	0.5424	0.9846	0.0967	2.03381e-08	3670	21.909
rs55976411	T	C	0.385	0.9765	0.0779	7.72326e-07	3670	50.2986
rs56134416	C	G	0.7372	0.0057	0.1598	3.96389e-06	3670	40.5873
rs56156188	T	G	-0.7601	0.9952	0.1651	4.14699e-06	3670	66.6232
rs56219809	T	C	-0.4504	0.018	0.0909	7.23692e-07	3670	21.2142
rs56259931	T	C	-0.7372	0.9943	0.1598	3.96389e-06	3670	21.2706
rs56276589	T	C	0.7607	0.0048	0.1652	4.13018e-06	3670	21.0008
rs56665533	A	C	-0.7611	0.9952	0.1652	4.0824e-06	3670	66.8676
rs56837675	T	C	0.7603	0.0048	0.1652	4.1785e-06	3670	66.8372
rs56960576	T	C	0.7601	0.0048	0.1651	4.14699e-06	3670	21.3351
rs57008939	T	C	0.7603	0.0048	0.1651	4.12292e-06	3670	21.2764
rs57246324	T	C	0.7371	0.0057	0.1598	3.97585e-06	3670	21.8542
rs57298447	A	G	-0.7372	0.9943	0.1598	3.96389e-06	3670	38.9412
rs57319306	C	G	0.7372	0.0057	0.1598	3.96389e-06	3670	33.8807
rs57338032	A	G	0.1443	0.8287	0.0316	4.9604e-06	3670	21.2275
rs57560655	A	G	0.7372	0.0057	0.1598	3.96389e-06	3670	76.6754
rs5767213	A	G	-0.1172	0.3729	0.0247	2.08569e-06	3670	21.2706
rs57757646	T	C	0.7372	0.0057	0.1598	3.96389e-06	3670	39.1139
rs57789542	T	C	-0.7687	0.9951	0.1659	3.5951e-06	3670	21.1841
rs57869735	A	C	-0.7372	0.9943	0.1598	3.96389e-06	3670	21.7585
rs58100002	T	C	-0.7373	0.9943	0.1598	3.95197e-06	3670	21.5522
rs58409398	C	G	0.7601	0.0048	0.1651	4.14699e-06	3670	21.1919
rs58528592	C	G	0.7603	0.0048	0.1652	4.1785e-06	3670	21.2042
rs58564212	A	C	0.7605	0.0049	0.1655	4.32405e-06	3670	37.4837
rs58725214	T	C	-0.7373	0.9943	0.1598	3.95197e-06	3670	21.5678
rs59638016	T	C	0.7607	0.0048	0.1652	4.13018e-06	3670	21.1841
rs60040519	T	C	-0.7601	0.9952	0.1651	4.14699e-06	3670	22.1749
rs60058353	A	G	-0.7602	0.9952	0.1652	4.19067e-06	3670	20.9183
rs6007894	A	G	-0.1477	0.2528	0.0281	1.4704e-07	3670	37.7536
rs6007895	A	T	0.1518	0.7459	0.028	5.91246e-08	3670	21.1841
rs6007904	A	G	0.1148	0.5992	0.0244	2.53968e-06	3670	21.2706
rs6007920	C	G	0.1639	0.7748	0.0285	8.87816e-09	3670	21.1696
rs6008798	T	C	0.1684	0.7593	0.028	1.80682e-09	3670	27.979
rs6008799	T	C	0.1672	0.7582	0.028	2.35185e-09	3670	21.2649
rs6008800	T	G	0.1684	0.7594	0.028	1.80682e-09	3670	58.2775
rs6008801	C	G	0.1664	0.7585	0.028	2.80097e-09	3670	21.2706
rs6008843	T	C	-0.1655	0.2236	0.0285	6.35955e-09	3670	21.6896
rs6008845	T	C	0.1225	0.6068	0.0243	4.62737e-07	3670	23.2659
rs60247384	T	C	0.1128	0.3512	0.0245	4.1429e-06	3670	23.622
rs60256157	T	C	-0.7601	0.9952	0.1651	4.14699e-06	3670	32.3369
rs60311166	C	G	-0.7372	0.9943	0.1598	3.96389e-06	3670	21.2706
rs60415551	A	T	0.7372	0.0057	0.1598	3.96389e-06	3670	30.5808
rs60770874	T	C	-0.7602	0.9952	0.1652	4.19067e-06	3670	21.4698
rs60823713	A	G	0.7372	0.0057	0.1598	3.96389e-06	3670	25.1302
rs60916588	C	G	0.7374	0.0057	0.1598	3.94008e-06	3670	31.921
rs61220667	T	G	-0.76	0.9952	0.1651	4.15907e-06	3670	21.1841
rs61746778	T	C	-0.4159	0.0639	0.0479	3.86577e-18	3670	55.397
rs62557478	C	G	-0.174	0.7702	0.0282	6.81982e-10	3670	42.7525
rs62557479	T	C	0.1757	0.2218	0.0284	6.1468e-10	3670	21.2554
rs62557480	A	G	0.1757	0.2218	0.0284	6.1468e-10	3670	38.9412
rs62578137	T	C	-0.1311	0.2421	0.0286	4.56347e-06	3670	21.1841
rs6445536	A	G	0.7602	0.0048	0.1653	4.24705e-06	3670	53.8418
rs6476454	A	G	-0.1729	0.7788	0.0285	1.30592e-09	3670	68.6405
rs66615006	T	C	0.2334	0.9356	0.0483	1.34966e-06	3670	38.2534
rs6762788	T	C	-0.7592	0.9951	0.1654	4.43066e-06	3670	21.1641
rs6769720	T	G	-0.7603	0.9952	0.1653	4.23474e-06	3670	21.2706
rs6780005	C	G	-0.7372	0.9943	0.1598	3.96389e-06	3670	40.8602
rs6780397	T	C	-0.7603	0.9952	0.1652	4.1785e-06	3670	22.5742
rs7032259	T	C	0.2584	0.9462	0.0557	3.49865e-06	3670	21.1897
rs7037232	T	C	-0.3262	0.0755	0.0439	1.08168e-13	3670	21.2706
rs7047619	T	C	0.3575	0.9531	0.0561	1.85912e-10	3670	23.5217
rs72729450	T	C	-0.5123	0.0123	0.1094	2.82961e-06	3670	37.4377
rs72729497	C	G	0.5286	0.9877	0.1148	4.13399e-06	3670	21.2822
rs72731298	T	C	-0.3368	0.0316	0.0672	5.38939e-07	3670	26.1247
rs72735274	C	G	0.2348	0.9358	0.0484	1.22692e-06	3670	21.5014
rs72735276	T	C	0.2368	0.9358	0.0484	9.95318e-07	3670	24.349
rs72735282	T	C	0.2437	0.936	0.0487	5.61216e-07	3670	21.4224
rs72735283	A	G	-0.2442	0.0639	0.0487	5.32065e-07	3670	67.0074
rs72735289	T	G	-0.3575	0.0469	0.0561	1.85912e-10	3670	23.9241
rs72735290	C	G	0.3577	0.9531	0.0561	1.81638e-10	3670	21.5154
rs72735294	T	C	-0.3587	0.0468	0.0561	1.61666e-10	3670	21.5489
rs72735295	A	G	0.3591	0.9531	0.0561	1.54292e-10	3670	21.2228
rs72735298	T	C	-0.3599	0.0468	0.0562	1.51443e-10	3670	37.2155
rs72735301	T	C	0.3896	0.9342	0.0471	1.31993e-16	3670	25.3994
rs72735302	T	C	0.3903	0.9343	0.0471	1.16508e-16	3670	21.2764
rs72737103	T	C	0.3953	0.935	0.0477	1.15934e-16	3670	31.0912
rs72737107	T	C	0.3823	0.9338	0.0468	3.11463e-16	3670	23.8097
rs72737109	A	G	0.3821	0.9338	0.0468	3.22689e-16	3670	21.1901
rs72737110	T	G	-0.382	0.0662	0.0468	3.28451e-16	3670	23.0647
rs72737115	A	C	-0.3825	0.0661	0.0468	3.00622e-16	3670	66.9374
rs72737118	A	G	-0.3823	0.066	0.0468	3.11463e-16	3670	21.1841
rs72737119	A	C	-0.3827	0.066	0.0468	2.90153e-16	3670	21.4675
rs72737124	A	C	0.3831	0.934	0.0468	2.70282e-16	3670	70.6726
rs72737129	A	G	-0.3855	0.0659	0.0468	1.76318e-16	3670	21.5331
rs72737142	T	G	-0.4127	0.0639	0.0478	5.92994e-18	3670	21.4698
rs72737145	A	G	-0.4269	0.0337	0.0666	1.45606e-10	3670	21.104
rs72737148	A	G	0.4164	0.9361	0.0479	3.52649e-18	3670	21.1841
rs72737151	A	G	-0.4191	0.0639	0.0479	2.14342e-18	3670	68.3848
rs72737155	A	G	-0.4203	0.0641	0.048	2.01854e-18	3670	21.2649
rs72737166	T	C	-0.3894	0.0581	0.0511	2.52984e-14	3670	21.4698
rs72737172	C	G	-0.3931	0.0584	0.0518	3.22874e-14	3670	21.5128
rs72737176	C	G	-0.3846	0.059	0.0524	2.14082e-13	3670	21.3967
rs72947580	A	G	0.7372	0.0057	0.1598	3.96389e-06	3670	59.0638
rs72947583	T	C	0.7372	0.0057	0.1598	3.96389e-06	3670	58.1354
rs72947584	T	C	-0.7372	0.9943	0.1598	3.96389e-06	3670	33.7031
rs72947589	A	T	0.7372	0.0057	0.1598	3.96389e-06	3670	21.4305
rs72950424	A	G	0.7611	0.0048	0.1652	4.0824e-06	3670	21.2706
rs72950432	T	C	-0.7611	0.9952	0.1652	4.0824e-06	3670	66.5591
rs72950437	T	C	0.7601	0.0048	0.1651	4.14699e-06	3670	21.5331
rs72960212	A	T	0.7601	0.0048	0.1651	4.14699e-06	3670	39.2527
rs72960237	A	G	0.7605	0.0048	0.1652	4.15427e-06	3670	36.8695
rs72960240	A	C	-0.7604	0.9952	0.1653	4.22246e-06	3670	58.3208
rs72960260	A	T	-0.7602	0.9952	0.1652	4.19067e-06	3670	36.1519
rs72960274	T	C	0.7607	0.0048	0.1653	4.18582e-06	3670	21.2706
rs72960281	T	C	0.7597	0.0048	0.1659	4.66614e-06	3670	21.1808
rs72960285	T	G	-0.7674	0.9952	0.1662	3.88712e-06	3670	21.1841
rs72965177	T	C	-0.7372	0.9943	0.1598	3.96389e-06	3670	58.4879
rs72965181	T	C	-0.7372	0.9943	0.1598	3.96389e-06	3670	21.4698
rs7333764	T	C	0.2811	0.0412	0.0591	1.97129e-06	3670	20.8412
rs7333937	T	C	0.2764	0.0409	0.0595	3.39454e-06	3670	21.186
rs7334150	T	C	0.2823	0.041	0.0594	2.00892e-06	3670	21.1641
rs73475368	A	G	0.272	0.0423	0.0586	3.45658e-06	3670	39.1833
rs73837804	C	G	0.7601	0.0048	0.1651	4.14699e-06	3670	21.3365
rs73839126	T	C	0.7601	0.0048	0.1651	4.14699e-06	3670	76.5302
rs74413924	A	G	-0.4391	0.0421	0.0574	2.01252e-14	3670	74.5035
rs74417242	T	G	0.2756	0.041	0.0594	3.48864e-06	3670	21.1841
rs74429279	C	G	-0.7607	0.9952	0.1653	4.18582e-06	3670	76.5116
rs74686130	T	C	0.7601	0.0048	0.1651	4.14699e-06	3670	21.2706
rs74857127	T	G	-0.3852	0.0659	0.0468	1.86015e-16	3670	21.9168
rs75039456	T	G	-0.3832	0.066	0.0468	2.65527e-16	3670	21.0001
rs75321479	A	G	-0.7617	0.9952	0.1653	4.06589e-06	3670	20.8866
rs75713246	A	G	0.7371	0.0057	0.1598	3.97585e-06	3670	21.1358
rs76093916	T	C	-0.4389	0.0421	0.0574	2.06778e-14	3670	21.2039
rs76094749	T	C	0.3894	0.9342	0.0471	1.36779e-16	3670	22.5022
rs7619643	A	G	0.7646	0.0049	0.166	4.10441e-06	3670	41.0646
rs76252265	A	G	0.8101	0.0056	0.1758	4.06409e-06	3670	21.1841
rs76395525	A	G	0.5193	0.0118	0.1081	1.55616e-06	3670	21.7972
rs7645785	T	C	-0.7372	0.9943	0.1598	3.96389e-06	3670	21.2647
rs764636	A	G	0.7607	0.0048	0.1652	4.13018e-06	3670	74.6609
rs76478366	A	T	0.2763	0.041	0.0595	3.42229e-06	3670	21.7181
rs7647992	T	G	0.7372	0.0057	0.1598	3.96389e-06	3670	76.6212
rs7648016	T	C	-0.7371	0.9943	0.1598	3.97585e-06	3670	61.0794
rs76759198	T	C	0.7601	0.0048	0.1651	4.14699e-06	3670	27.7325
rs77101490	A	T	0.4391	0.9579	0.0574	2.01252e-14	3670	21.2142
rs77107846	T	C	-0.4379	0.0197	0.0855	3.02894e-07	3670	21.3727
rs77167112	T	C	-0.4675	0.0359	0.0659	1.30213e-12	3670	27.6129
rs77177783	A	G	0.279	0.0411	0.0595	2.74442e-06	3670	27.3128
rs77272272	T	G	0.2743	0.0411	0.0594	3.87745e-06	3670	44.3409
rs77364997	T	C	-0.2353	0.0642	0.0484	1.16458e-06	3670	66.8326
rs77630917	T	C	-0.4379	0.0197	0.0855	3.02894e-07	3670	21.1696
rs77711437	T	G	-0.7601	0.9952	0.1651	4.14699e-06	3670	29.3759
rs77798131	C	G	-0.359	0.0469	0.0561	1.56104e-10	3670	21.5331
rs77810318	T	C	0.7601	0.0048	0.1651	4.14699e-06	3670	21.144
rs78014137	T	C	-0.7617	0.9952	0.1653	4.06589e-06	3670	21.4698
rs78059582	T	C	-0.7601	0.9952	0.1651	4.14699e-06	3670	39.4074
rs78060173	T	C	-0.3889	0.0659	0.047	1.2903e-16	3670	58.066
rs78077697	A	G	-0.2735	0.959	0.0594	4.13702e-06	3670	35.2983
rs78259094	T	C	0.2736	0.0411	0.0594	4.10369e-06	3670	36.7481
rs78314208	A	C	0.383	0.934	0.0468	2.7512e-16	3670	32.7548
rs78403209	A	G	-0.4401	0.0418	0.0576	2.1617e-14	3670	21.454
rs78475797	A	G	-0.3825	0.066	0.0468	3.00622e-16	3670	21.2649
rs78743003	T	G	0.2788	0.0408	0.0597	3.01175e-06	3670	26.9413
rs78756981	T	C	-0.4381	0.0422	0.0574	2.30416e-14	3670	139.888
rs78863090	A	G	-0.3845	0.0235	0.0779	7.98167e-07	3670	21.1841
rs78897075	A	G	-0.2788	0.9594	0.0599	3.24888e-06	3670	58.1322
rs78982016	A	G	0.4391	0.9579	0.0574	2.01252e-14	3670	21.4698
rs79369160	A	G	-0.437	0.0423	0.0573	2.41162e-14	3670	36.7844
rs79563726	A	G	-0.3824	0.0663	0.0468	3.05995e-16	3670	21.2706
rs79658570	A	G	-0.7601	0.9952	0.1651	4.14699e-06	3670	58.251
rs79705974	A	G	0.7601	0.0048	0.1651	4.14699e-06	3670	21.1841
rs7983305	A	G	0.2592	0.0454	0.0567	4.8441e-06	3670	21.1841
rs7983515	A	G	0.2703	0.0426	0.0586	3.9761e-06	3670	24.1501
rs7984618	T	G	0.2735	0.0419	0.0589	3.42617e-06	3670	40.9286
rs7984620	T	C	0.2716	0.0423	0.0586	3.57262e-06	3670	37.668
rs7985396	A	G	-0.2716	0.9577	0.0586	3.57262e-06	3670	38.0508
rs7987895	A	G	0.2716	0.0423	0.0586	3.57262e-06	3670	22.682
rs7988452	A	G	0.2716	0.0423	0.0586	3.57262e-06	3670	21.1786
rs7989417	T	C	0.2716	0.0423	0.0586	3.57262e-06	3670	22.5151
rs7990035	A	G	-0.2716	0.9577	0.0586	3.57262e-06	3670	21.4578
rs7990225	A	T	-0.2716	0.9577	0.0586	3.57262e-06	3670	38.8525
rs79989403	T	C	-0.274	0.9591	0.0596	4.27969e-06	3670	58.4347
rs8001893	A	C	0.2791	0.0407	0.0598	3.05296e-06	3670	21.2706
rs80140864	T	C	0.7602	0.0048	0.1651	4.13494e-06	3670	66.7628
rs80214269	T	C	0.7617	0.0048	0.1654	4.12071e-06	3670	40.4203
rs80317929	A	C	-0.4277	0.1083	0.0373	1.9439e-30	3670	31.4449
rs80332599	T	C	-0.7601	0.9952	0.1651	4.14699e-06	3670	37.0289
rs867811	T	C	0.1853	0.2949	0.0259	8.40151e-13	3670	66.9724
rs883934	A	G	-0.4406	0.0418	0.0577	2.2399e-14	3670	25.1055
rs913835	A	G	0.1865	0.2309	0.028	2.725e-11	3670	26.2169
rs928150	T	C	-0.1873	0.1226	0.0354	1.21676e-07	3670	68.4295
rs934839	T	G	0.7372	0.0057	0.1598	3.96389e-06	3670	21.1808
rs9591905	T	C	0.2716	0.0423	0.0586	3.57262e-06	3670	44.7157
rs9591912	A	C	-0.272	0.9577	0.0586	3.45658e-06	3670	33.4097
rs9597769	A	T	0.2728	0.042	0.0588	3.49328e-06	3670	58.0132
rs9597777	T	C	0.2716	0.0423	0.0586	3.57262e-06	3670	21.1963
rs9597781	A	C	-0.2713	0.9577	0.0586	3.66209e-06	3670	38.9351
rs9615111	T	C	-0.1643	0.2222	0.0287	1.03593e-08	3670	37.2127
rs9615444	A	G	-0.1604	0.2283	0.0285	1.82237e-08	3670	21.1841
rs9616196	C	G	0.1669	0.7771	0.0288	6.82647e-09	3670	21.222
rs9695558	A	T	0.3497	0.9528	0.0559	3.95448e-10	3670	21.6688

## Sheet: ST6
Characteristics of significant SNPs with genome-wide associations (P<5×10-6) for Eotaxin on NAFLD
SNP	effect allele	other allele	beta	eaf	se	pval	samplesize	F
rs1007638	A	G	-0.1591	0.3412	0.0166	9.3053e-22	8197	25.1727
rs10157553	T	C	0.1138	0.886	0.0246	3.72766e-06	8197	28.697
rs10221400	T	C	-0.0908	0.2078	0.0193	2.54285e-06	8197	64.5469
rs10221403	A	C	-0.0908	0.2078	0.0193	2.54285e-06	8197	21.3572
rs10221421	T	C	-0.0907	0.2078	0.0193	2.60822e-06	8197	27.1821
rs10221422	T	C	-0.0909	0.2078	0.0193	2.47906e-06	8197	25.0495
rs10224179	T	C	0.0774	0.3522	0.0166	3.12162e-06	8197	30.7284
rs10433605	T	C	-0.1409	0.2678	0.0178	2.45806e-15	8197	22.6702
rs10461012	C	G	0.0797	0.3279	0.0169	2.40554e-06	8197	53.5758
rs10469215	T	C	0.0907	0.7923	0.0193	2.60822e-06	8197	20.9541
rs10489799	A	G	-0.1134	0.1139	0.0246	4.03142e-06	8197	22.1285
rs10489800	A	G	-0.1135	0.1139	0.0246	3.95333e-06	8197	30.7728
rs10489801	T	C	-0.1141	0.1138	0.0247	3.8479e-06	8197	22.1285
rs1070283	T	C	-0.1436	0.2595	0.018	1.48991e-15	8197	21.3197
rs1071276	A	G	0.1429	0.7403	0.018	2.04e-15	8197	72.7737
rs10755885	A	G	0.163	0.0739	0.0301	6.11921e-08	8197	54.1434
rs10808297	A	G	0.1631	0.0739	0.0301	6.0066e-08	8197	21.4324
rs10865920	C	G	-0.0822	0.6719	0.0168	9.93825e-07	8197	20.832
rs10865921	T	C	0.0838	0.3283	0.0168	6.09775e-07	8197	63.9844
rs10865923	C	G	0.0862	0.3293	0.0167	2.44748e-07	8197	26.3425
rs10865924	C	G	0.1487	0.7117	0.0173	8.29928e-18	8197	22.2318
rs10865925	T	C	0.1439	0.698	0.0172	5.94663e-17	8197	22.477
rs10908716	A	G	0.1386	0.8874	0.025	2.95639e-08	8197	65.3007
rs10908717	A	C	-0.1386	0.1126	0.025	2.95639e-08	8197	31.7912
rs10908724	T	G	-0.1421	0.1115	0.0251	1.50183e-08	8197	22.557
rs10908733	A	T	-0.1379	0.1361	0.0231	2.37695e-09	8197	24.1321
rs11087905	A	C	0.0954	0.3778	0.0188	3.88581e-07	8197	21.3948
rs11129969	T	C	0.0842	0.3238	0.0168	5.38939e-07	8197	21.1723
rs11129970	T	C	0.0842	0.3238	0.0168	5.38939e-07	8197	22.8161
rs11129975	A	G	-0.1325	0.2577	0.0181	2.47156e-13	8197	22.1866
rs11129976	A	G	-0.133	0.2576	0.0181	2.01095e-13	8197	21.2072
rs11129977	C	G	0.1332	0.7425	0.0181	1.85132e-13	8197	57.2541
rs11129978	T	C	-0.1473	0.2908	0.0173	1.67382e-17	8197	28.284
rs11129979	T	C	0.1526	0.6506	0.0165	2.27697e-20	8197	22.0311
rs11129981	A	C	0.1401	0.6912	0.0172	3.7819e-16	8197	22.2749
rs11129982	A	G	0.1403	0.691	0.0172	3.43514e-16	8197	21.2822
rs11129983	C	G	0.1337	0.7501	0.0182	2.03992e-13	8197	22.5209
rs11152137	T	C	-0.0907	0.2077	0.0193	2.60822e-06	8197	21.2447
rs11152138	T	C	0.0907	0.7923	0.0193	2.60822e-06	8197	25.382
rs112347425	T	C	0.1595	0.0978	0.0276	7.51524e-09	8197	32.4556
rs11265174	A	T	-0.1223	0.1604	0.0214	1.09734e-08	8197	119.133
rs11265177	A	G	0.1216	0.8405	0.0215	1.55109e-08	8197	22.3762
rs11265179	T	C	0.1257	0.8322	0.0211	2.56367e-09	8197	65.886
rs11265180	C	G	-0.1419	0.1173	0.0248	1.05417e-08	8197	23.7018
rs11265185	T	G	0.1386	0.8874	0.025	2.95639e-08	8197	22.1866
rs11265186	T	C	-0.1386	0.1126	0.025	2.95639e-08	8197	21.4701
rs11265187	T	C	-0.1386	0.1126	0.025	2.95639e-08	8197	22.1285
rs11265193	T	G	-0.1386	0.1126	0.025	2.95639e-08	8197	25.8483
rs11265206	T	C	0.1422	0.8884	0.0251	1.46734e-08	8197	64.0743
rs11265218	T	C	0.1401	0.8888	0.0252	2.70512e-08	8197	23.1937
rs11265230	A	G	0.1232	0.8432	0.0216	1.17232e-08	8197	63.0988
rs1129844	A	G	-0.0997	0.1663	0.0211	2.29981e-06	8197	31.6466
rs114202043	T	C	0.3423	0.0453	0.0385	6.0611e-19	8197	30.8172
rs114460080	T	C	-0.114	0.1139	0.0246	3.58413e-06	8197	93.344
rs1146426	A	G	0.1139	0.8858	0.0246	3.65522e-06	8197	68.9362
rs1146430	T	C	-0.1139	0.1141	0.0246	3.65522e-06	8197	22.2318
rs114656720	T	C	-0.1134	0.1139	0.0246	4.03142e-06	8197	21.3572
rs114958301	A	G	0.3296	0.0503	0.0368	3.35081e-19	8197	21.5509
rs115333627	A	G	0.4209	0.04	0.0413	2.16882e-24	8197	74.5595
rs116104576	T	C	0.3416	0.0374	0.0427	1.24419e-15	8197	21.2822
rs11662405	A	G	-0.0883	0.2103	0.0192	4.24609e-06	8197	22.4057
rs11662407	A	G	-0.088	0.2106	0.0192	4.57622e-06	8197	22.5665
rs116826172	T	C	-0.431	0.9595	0.0403	1.07664e-26	8197	42.4256
rs11709054	A	G	0.0843	0.3238	0.0168	5.2251e-07	8197	22.4142
rs11709500	A	G	0.0843	0.3238	0.0168	5.2251e-07	8197	73.8625
rs11713172	T	C	0.0818	0.3235	0.0168	1.12137e-06	8197	21.2072
rs11715464	A	G	-0.1522	0.5804	0.0159	1.04526e-21	8197	21.2447
rs11717346	A	G	0.1299	0.6106	0.0161	7.12703e-16	8197	63.8048
rs11719635	T	C	0.1293	0.872	0.0242	9.14333e-08	8197	32.1912
rs11720364	T	C	0.1287	0.8715	0.0241	9.2819e-08	8197	26.6777
rs1188902	A	G	-0.1174	0.1122	0.0249	2.41878e-06	8197	23.136
rs1188903	A	G	0.1174	0.8878	0.0249	2.41878e-06	8197	63.0988
rs1188905	T	C	-0.1143	0.1139	0.025	4.83091e-06	8197	24.0149
rs1188907	A	G	0.1187	0.8875	0.0249	1.86926e-06	8197	22.2245
rs1188908	A	C	0.1178	0.8877	0.0249	2.23501e-06	8197	30.7284
rs1188909	A	G	0.1175	0.8881	0.0249	2.37152e-06	8197	22.1285
rs1188910	A	G	-0.1174	0.1119	0.0249	2.41878e-06	8197	21.4324
rs1188911	T	C	-0.117	0.1119	0.0249	2.61701e-06	8197	26.1983
rs1188912	A	G	-0.1168	0.112	0.0249	2.72188e-06	8197	21.8854
rs1188914	C	G	-0.1171	0.112	0.0249	2.56604e-06	8197	30.9951
rs1188915	A	C	-0.1132	0.1158	0.0247	4.58361e-06	8197	21.2447
rs1188917	C	G	0.1139	0.8858	0.0246	3.65522e-06	8197	30.7284
rs1188918	A	G	0.1183	0.8883	0.0249	2.02409e-06	8197	29.3222
rs1188919	T	C	0.1183	0.8883	0.0249	2.02409e-06	8197	21.2822
rs1188920	A	G	0.1139	0.8858	0.0246	3.65522e-06	8197	21.2447
rs1188948	T	C	-0.1136	0.114	0.0246	3.87669e-06	8197	21.0018
rs1188951	T	G	0.1139	0.8858	0.0246	3.65522e-06	8197	87.9698
rs1188952	A	G	-0.1139	0.1142	0.0246	3.65522e-06	8197	62.9045
rs11915803	T	C	-0.0873	0.6746	0.0168	2.03154e-07	8197	29.5459
rs11919400	A	G	-0.185	0.7407	0.0181	1.59694e-24	8197	22.1866
rs11919717	A	C	-0.1598	0.3343	0.0166	6.1795e-22	8197	81.7667
rs11920996	T	C	0.2979	0.0512	0.0377	2.74779e-15	8197	22.111
rs11921968	A	G	0.3228	0.0458	0.0398	5.039e-16	8197	21.9979
rs11923822	C	G	0.1328	0.7498	0.0182	2.94904e-13	8197	25.0495
rs11926788	C	G	-0.3164	0.949	0.0363	2.87559e-18	8197	29.7594
rs1201412	T	G	-0.1168	0.1119	0.0249	2.72188e-06	8197	62.636
rs12022043	A	G	-0.1337	0.0865	0.0282	2.12525e-06	8197	22.2245
rs12027444	A	G	-0.1335	0.0865	0.0283	2.38978e-06	8197	21.1723
rs12034703	T	C	-0.1335	0.0864	0.0282	2.20092e-06	8197	22.9843
rs12035635	T	C	-0.1386	0.1126	0.025	2.95639e-08	8197	45.9638
rs12041803	A	C	-0.1218	0.1596	0.0215	1.46925e-08	8197	21.1324
rs12042314	C	G	-0.1386	0.1126	0.025	2.95639e-08	8197	22.1913
rs12042420	A	G	-0.1217	0.1596	0.0215	1.50963e-08	8197	20.9735
rs12075	A	G	0.1692	0.5229	0.0155	9.65225e-28	8197	22.4142
rs1211471	T	C	-0.1174	0.1121	0.0249	2.41878e-06	8197	53.7915
rs12118201	T	C	0.0964	0.2187	0.0191	4.48519e-07	8197	24.9544
rs12118628	A	G	-0.1387	0.1126	0.025	2.88956e-08	8197	64.9818
rs12131860	A	C	0.1386	0.8874	0.025	2.95639e-08	8197	22.0797
rs12134665	T	G	0.0837	0.7168	0.0176	1.97778e-06	8197	22.3213
rs12136380	A	G	-0.1217	0.1596	0.0215	1.50963e-08	8197	23.364
rs12140039	A	G	0.1195	0.84	0.0215	2.72665e-08	8197	42.0832
rs12142553	T	C	0.1386	0.8874	0.025	2.95639e-08	8197	24.1513
rs12142583	A	G	0.1408	0.8887	0.0252	2.30625e-08	8197	21.2447
rs12143656	A	G	0.1411	0.8888	0.0252	2.15335e-08	8197	25.7439
rs12144843	A	C	-0.1386	0.1126	0.025	2.95639e-08	8197	22.0797
rs12144848	T	C	-0.1386	0.1126	0.025	2.95639e-08	8197	21.2072
rs12145616	T	G	0.1386	0.8874	0.025	2.95639e-08	8197	21.2822
rs12239520	T	C	0.1156	0.8859	0.0247	2.86648e-06	8197	22.4142
rs12450001	A	G	-0.0993	0.1653	0.0213	3.13194e-06	8197	21.378
rs12450911	A	G	0.0995	0.8337	0.0211	2.40952e-06	8197	70.0748
rs12453109	T	C	-0.0988	0.1665	0.0212	3.1563e-06	8197	87.2808
rs12488474	A	T	-0.1399	0.2394	0.0185	3.96424e-14	8197	21.2822
rs12491179	T	C	-0.1342	0.2536	0.0182	1.66048e-13	8197	21.2822
rs12494055	T	C	0.1328	0.492	0.0157	2.70609e-17	8197	22.2245
rs12635458	C	G	0.1487	0.7117	0.0173	8.29928e-18	8197	25.1051
rs13060954	A	G	-0.1438	0.2638	0.0179	9.47156e-16	8197	53.2289
rs13068366	A	G	-0.1382	0.3118	0.0171	6.37804e-16	8197	69.9911
rs13068402	T	C	0.149	0.7037	0.0172	4.60353e-18	8197	65.3829
rs13070029	T	C	-0.1375	0.2517	0.0182	4.19037e-14	8197	21.9704
rs13078406	A	G	0.1529	0.3698	0.0163	6.57428e-21	8197	71.854
rs13081156	A	G	-0.1522	0.6301	0.0163	9.8707e-21	8197	63.9844
rs13081266	A	G	0.1518	0.3702	0.0163	1.24408e-20	8197	54.469
rs13084167	T	C	0.0927	0.1972	0.0197	2.53141e-06	8197	21.3572
rs13093968	A	G	0.1526	0.4199	0.0159	8.19194e-22	8197	24.2308
rs13096498	A	G	0.1325	0.7423	0.0181	2.47156e-13	8197	53.9809
rs13096936	A	G	0.1198	0.6999	0.0174	5.77642e-12	8197	21.0018
rs1366045	T	C	0.1594	0.6507	0.0164	2.48971e-22	8197	21.4324
rs1366046	A	C	0.1594	0.6506	0.0164	2.48971e-22	8197	30.9505
rs139446241	T	C	0.114	0.8861	0.0246	3.58413e-06	8197	32.7307
rs142243495	T	G	0.4131	0.0395	0.0418	4.94443e-23	8197	21.2447
rs1427803	A	C	-0.1484	0.3034	0.017	2.56001e-18	8197	28.8747
rs143980361	T	G	-0.0881	0.2102	0.0193	5.0005e-06	8197	63.0106
rs147016847	A	G	-0.1276	0.1163	0.0249	2.98332e-07	8197	20.8589
rs148540034	T	C	-0.4205	0.0093	0.0871	1.38061e-06	8197	22.2452
rs148924893	A	G	0.4072	0.0424	0.04	2.43561e-24	8197	26.2541
rs149783572	A	G	-0.1391	0.1125	0.025	2.6366e-08	8197	46.2796
rs150113830	T	C	0.4253	0.0166	0.0646	4.59218e-11	8197	56.6016
rs1582882	T	C	0.1603	0.6604	0.0166	4.60788e-22	8197	24.875
rs1584250	T	C	-0.123	0.1564	0.0217	1.44303e-08	8197	103.607
rs1616696	T	C	-0.1176	0.1122	0.025	2.55113e-06	8197	32.6527
rs1626407	T	C	-0.1173	0.112	0.0249	2.46694e-06	8197	103.837
rs165156	T	C	-0.1137	0.114	0.0246	3.80147e-06	8197	22.2452
rs165157	T	C	-0.1137	0.114	0.0246	3.80147e-06	8197	25.1608
rs165160	T	C	0.1143	0.886	0.0246	3.37874e-06	8197	22.0797
rs165169	A	G	0.1137	0.886	0.0246	3.80147e-06	8197	39.5982
rs1677572	T	C	0.1138	0.8858	0.0246	3.72766e-06	8197	55.2875
rs1677586	T	C	-0.1178	0.1123	0.0249	2.23501e-06	8197	21.6735
rs1677587	T	G	-0.1179	0.1123	0.0249	2.1912e-06	8197	93.2277
rs1677588	T	G	0.1181	0.886	0.025	2.3125e-06	8197	21.1846
rs168207	A	G	-0.0851	0.4818	0.0158	7.20125e-08	8197	44.1003
rs17030478	A	G	0.1487	0.7117	0.0173	8.29928e-18	8197	30.0811
rs17074778	A	G	0.0838	0.3283	0.0168	6.09775e-07	8197	30.7284
rs17131245	T	C	-0.1178	0.1114	0.0249	2.23501e-06	8197	80.1997
rs17131246	T	C	0.1133	0.8861	0.0246	4.11098e-06	8197	22.2245
rs17131254	T	C	0.1195	0.8837	0.0244	9.70434e-07	8197	21.4324
rs17131255	T	C	-0.1136	0.1139	0.0246	3.87669e-06	8197	32.033
rs17237090	A	G	0.1093	0.7012	0.0174	3.35086e-10	8197	30.7284
rs17238314	T	C	0.0819	0.3236	0.0168	1.08808e-06	8197	22.1872
rs17238798	A	G	0.0876	0.3252	0.0168	1.84527e-07	8197	20.8531
rs17283264	A	G	-0.152	0.913	0.0285	9.64261e-08	8197	22.3762
rs17388512	A	G	-0.1524	0.6309	0.0163	8.79023e-21	8197	92.4152
rs1744543	T	C	-0.1135	0.1139	0.0246	3.95333e-06	8197	25.7852
rs1766166	T	C	-0.1173	0.1121	0.0249	2.46694e-06	8197	28.5404
rs17735961	A	C	-0.0994	0.1662	0.0211	2.46625e-06	8197	26.617
rs1860188	T	C	-0.0971	0.1657	0.0211	4.18663e-06	8197	21.2447
rs1860189	A	G	0.0971	0.8343	0.0211	4.18663e-06	8197	21.4324
rs187131	C	G	0.1264	0.8902	0.0253	5.85173e-07	8197	95.2772
rs1873617	T	C	0.0973	0.2191	0.0191	3.50141e-07	8197	32.788
rs1873618	T	C	-0.0973	0.7809	0.0191	3.50141e-07	8197	65.9744
rs1896564	T	C	0.1307	0.428	0.0161	4.7388e-16	8197	28.4375
rs1896565	A	G	-0.1312	0.5109	0.0158	1.00835e-16	8197	21.3197
rs2024050	A	G	0.164	0.0739	0.0302	5.62079e-08	8197	21.2822
rs2027855	T	C	0.0743	0.6153	0.0162	4.50912e-06	8197	53.711
rs2079477	C	G	-0.0769	0.6836	0.0168	4.70834e-06	8197	22.0797
rs2081811	A	G	0.1392	0.7598	0.0185	5.29937e-14	8197	21.2447
rs2097947	A	T	-0.0769	0.6836	0.0168	4.70834e-06	8197	30.7284
rs2099022	A	G	-0.1487	0.2883	0.0173	8.29928e-18	8197	30.7284
rs2128854	T	C	0.1134	0.8861	0.0246	4.03142e-06	8197	64.4345
rs2146295	A	T	0.1134	0.8861	0.0246	4.03142e-06	8197	73.8625
rs2157329	T	C	0.0742	0.6154	0.0162	4.64427e-06	8197	22.5665
rs2166587	A	T	0.1335	0.9135	0.0282	2.20092e-06	8197	22.7194
rs2172246	A	C	-0.0848	0.7317	0.0177	1.65985e-06	8197	31.3435
rs2211994	T	C	0.0876	0.276	0.0177	7.45373e-07	8197	23.6018
rs2228467	T	C	-0.4154	0.9215	0.0291	3.13674e-46	8197	104.443
rs2229593	T	C	0.3647	0.0387	0.0406	2.64061e-19	8197	22.0797
rs2240861	A	G	0.0822	0.3235	0.0169	1.15092e-06	8197	65.5845
rs2249581	T	C	-0.0899	0.748	0.018	5.90054e-07	8197	21.8235
rs2249866	A	C	0.0903	0.2518	0.018	5.25757e-07	8197	21.4324
rs2249872	A	T	-0.0914	0.7485	0.018	3.81875e-07	8197	29.0027
rs2253114	T	G	-0.0901	0.7477	0.018	5.57011e-07	8197	24.9384
rs2253837	T	C	0.0855	0.2438	0.0183	2.98091e-06	8197	21.2447
rs2288370	T	C	-0.1528	0.6301	0.0163	6.96805e-21	8197	32.2305
rs2372110	A	C	0.135	0.7469	0.0182	1.19277e-13	8197	21.2072
rs239957	A	G	0.0892	0.7523	0.0182	9.53021e-07	8197	25.8466
rs239958	T	C	0.0905	0.7532	0.0182	6.60856e-07	8197	42.7108
rs239959	C	G	0.0896	0.7526	0.0182	8.51939e-07	8197	75.0256
rs2448020	T	G	0.1139	0.8858	0.0246	3.65522e-06	8197	27.6405
rs2455949	A	G	-0.0893	0.701	0.0177	4.53053e-07	8197	30.8385
rs2462944	T	C	0.1173	0.8879	0.0249	2.46694e-06	8197	92.5311
rs2462945	T	C	0.1174	0.8879	0.0249	2.41878e-06	8197	21.4463
rs2471733	T	C	0.1174	0.8879	0.0249	2.41878e-06	8197	30.7284
rs2471734	T	C	-0.1174	0.1121	0.0249	2.41878e-06	8197	87.1662
rs2471735	A	G	0.1173	0.8879	0.0249	2.46694e-06	8197	25.4427
rs2475831	C	G	0.1139	0.8859	0.0246	3.65522e-06	8197	30.7284
rs2511211	T	G	-0.0865	0.7544	0.0182	2.00671e-06	8197	22.7441
rs2559650	T	C	-0.1429	0.2597	0.018	2.04e-15	8197	21.2822
rs2814773	T	C	-0.0901	0.7477	0.018	5.57011e-07	8197	21.2822
rs2823967	A	C	-0.0865	0.7228	0.0177	1.02381e-06	8197	26.3202
rs2828756	T	C	0.0904	0.2423	0.0184	8.96734e-07	8197	65.765
rs28376360	A	G	-0.0988	0.1665	0.0212	3.1563e-06	8197	30.7284
rs2852714	A	G	-0.0903	0.7476	0.0179	4.54251e-07	8197	65.082
rs2852715	A	G	0.0902	0.2522	0.018	5.41167e-07	8197	66.52
rs28582241	T	C	0.1134	0.8861	0.0246	4.03142e-06	8197	32.033
rs28619949	T	C	-0.0907	0.2077	0.0193	2.60822e-06	8197	65.3007
rs28642819	A	T	-0.0907	0.2077	0.0193	2.60822e-06	8197	32.8002
rs2868169	T	C	-0.1623	0.9261	0.0302	7.69353e-08	8197	55.0071
rs28695249	C	G	-0.0901	0.7478	0.018	5.57011e-07	8197	57.0633
rs2888271	T	G	-0.144	0.3012	0.0172	5.66037e-17	8197	30.7284
rs3026996	A	C	-0.0885	0.7815	0.0192	4.03881e-06	8197	22.5665
rs3027001	T	C	0.0906	0.219	0.0193	2.67521e-06	8197	53.4142
rs3027008	T	C	0.1456	0.1634	0.0214	1.01939e-11	8197	25.1131
rs3027009	A	G	-0.1462	0.9323	0.0314	3.22332e-06	8197	62.6435
rs3027012	T	C	0.1451	0.1633	0.0214	1.19865e-11	8197	23.877
rs3027013	T	C	0.1453	0.0677	0.0314	3.70305e-06	8197	30.7284
rs3027031	C	G	-0.1452	0.932	0.0314	3.7604e-06	8197	53.4142
rs3091309	A	G	0.1303	0.1859	0.0203	1.37426e-10	8197	22.2086
rs3091324	T	G	-0.0994	0.1679	0.021	2.20862e-06	8197	27.3595
rs3109748	T	C	-0.1179	0.1123	0.0249	2.1912e-06	8197	22.3762
rs3109749	A	C	0.1179	0.8877	0.0249	2.1912e-06	8197	55.0886
rs3111313	A	G	-0.1112	0.3565	0.0164	1.19771e-11	8197	25.7775
rs339664	A	G	0.1298	0.6104	0.0161	7.49876e-16	8197	65.3829
rs339667	T	C	-0.1299	0.3893	0.0161	7.12703e-16	8197	81.7667
rs339668	A	G	0.1299	0.6107	0.0161	7.12703e-16	8197	34.768
rs339671	A	C	0.1325	0.7425	0.0181	2.47156e-13	8197	21.0301
rs339676	A	G	-0.1302	0.3891	0.0161	6.11741e-16	8197	22.5831
rs339684	C	G	-0.1233	0.2648	0.0179	5.64757e-12	8197	30.1103
rs339731	A	G	0.1334	0.7462	0.0182	2.3072e-13	8197	24.72
rs34004101	T	C	-0.1775	0.065	0.0341	1.93706e-07	8197	22.1866
rs34147072	C	G	0.0995	0.8337	0.0211	2.40952e-06	8197	37.0364
rs342511	A	G	0.092	0.5094	0.0157	4.63222e-09	8197	47.4367
rs342515	T	C	-0.3064	0.9441	0.0358	1.14188e-17	8197	21.3948
rs34420127	A	G	0.2343	0.1703	0.0216	2.05578e-27	8197	22.1866
rs34435581	T	C	0.0995	0.8337	0.0211	2.40952e-06	8197	31.4688
rs34448772	A	G	-0.0941	0.7767	0.019	7.32165e-07	8197	30.4188
rs34759881	T	G	0.149	0.7037	0.0172	4.60353e-18	8197	27.0883
rs34868846	A	G	-0.1351	0.253	0.0182	1.1443e-13	8197	25.945
rs354636	A	G	0.1142	0.886	0.0246	3.44591e-06	8197	21.7138
rs35584330	T	C	-0.1325	0.2574	0.0181	2.47156e-13	8197	21.2822
rs356351	T	C	0.1142	0.886	0.0246	3.44591e-06	8197	22.5665
rs35807837	T	C	-0.1335	0.2501	0.0182	2.21449e-13	8197	30.8854
rs36132109	T	G	0.1521	0.3701	0.0164	1.78638e-20	8197	30.5124
rs3732860	T	C	0.1328	0.492	0.0157	2.70609e-17	8197	53.5758
rs3774400	T	G	-0.1114	0.3585	0.0164	1.10067e-11	8197	21.4075
rs3823884	A	C	0.0912	0.7525	0.0181	4.68768e-07	8197	30.7284
rs3843369	T	C	-0.1326	0.2575	0.0181	2.37182e-13	8197	41.1899
rs3846060	A	C	-0.114	0.2991	0.0175	7.30364e-11	8197	28.2378
rs3846063	T	G	-0.1352	0.2528	0.0182	1.09777e-13	8197	21.3572
rs3888652	A	G	0.09	0.2959	0.0177	3.68119e-07	8197	87.3954
rs3898649	A	G	-0.0896	0.2485	0.0181	7.41082e-07	8197	30.7284
rs3919627	A	G	-0.1604	0.3343	0.0166	4.34474e-22	8197	40.3262
rs3960554	T	G	0.0795	0.3159	0.0169	2.54936e-06	8197	94.2775
rs41286767	T	C	0.1141	0.886	0.0246	3.51437e-06	8197	39.449
rs4128725	T	C	0.1386	0.8874	0.025	2.95639e-08	8197	29.5268
rs41313908	T	C	0.1533	0.0677	0.0319	1.54255e-06	8197	21.9793
rs4269772	T	C	0.1225	0.8402	0.0215	1.21453e-08	8197	92.4152
rs4290055	T	C	-0.1386	0.1126	0.025	2.95639e-08	8197	32.7139
rs4326616	A	G	-0.1392	0.1126	0.025	2.5768e-08	8197	29.2674
rs4383561	T	C	-0.1181	0.8256	0.0208	1.36371e-08	8197	21.2822
rs4388383	A	G	0.1634	0.0739	0.0302	6.28153e-08	8197	203.723
rs4399156	A	G	-0.1386	0.1126	0.025	2.95639e-08	8197	34.3297
rs4402126	T	C	-0.1223	0.1603	0.0214	1.09734e-08	8197	94.4459
rs4492615	T	C	0.1386	0.8874	0.025	2.95639e-08	8197	21.3948
rs4521280	A	T	0.1113	0.1925	0.0204	4.87303e-08	8197	65.3007
rs4551589	A	T	-0.1386	0.1126	0.025	2.95639e-08	8197	25.4672
rs4619820	A	G	0.1109	0.1925	0.0204	5.44061e-08	8197	47.3925
rs462579	A	T	0.1182	0.8926	0.0255	3.5643e-06	8197	91.8371
rs4637321	A	G	0.0983	0.1983	0.02	8.87825e-07	8197	28.9781
rs4656230	T	G	-0.1386	0.1126	0.025	2.95639e-08	8197	22.0797
rs4656232	A	G	-0.1386	0.1126	0.025	2.95639e-08	8197	23.3018
rs4656236	A	G	0.0996	0.2402	0.0185	7.29361e-08	8197	71.5304
rs4656237	T	C	0.1379	0.8873	0.025	3.46802e-08	8197	21.3572
rs4656784	A	G	-0.097	0.7808	0.0191	3.80358e-07	8197	31.2103
rs4656821	T	G	0.1386	0.8874	0.025	2.95639e-08	8197	92.9952
rs4682856	A	C	0.0873	0.3271	0.0169	2.39566e-07	8197	53.9528
rs4682857	C	G	-0.0913	0.6562	0.0168	5.4943e-08	8197	25.0495
rs4682858	A	T	-0.1424	0.2636	0.0178	1.24419e-15	8197	21.4324
rs4682859	A	G	0.1422	0.7373	0.0178	1.36298e-15	8197	66.2756
rs4682860	A	G	0.1331	0.4593	0.0157	2.29675e-17	8197	85.5136
rs4682861	A	G	0.1404	0.7324	0.0177	2.15291e-15	8197	26.6364
rs4682862	A	G	0.1533	0.6452	0.0165	1.52976e-20	8197	32.0857
rs4682863	A	G	0.1524	0.6436	0.0165	2.55017e-20	8197	25.6266
rs4682866	A	T	0.1494	0.7119	0.0173	5.8298e-18	8197	30.7284
rs4682867	T	C	-0.1612	0.3328	0.0166	2.71085e-22	8197	21.6099
rs4682868	A	T	0.1601	0.6656	0.0166	5.18237e-22	8197	21.4317
rs4682869	T	C	0.1395	0.6879	0.0171	3.40914e-16	8197	94.4459
rs4683182	A	G	0.0886	0.2201	0.0189	2.76116e-06	8197	22.2624
rs4683332	T	C	-0.1323	0.2577	0.0181	2.68353e-13	8197	24.5226
rs4683335	T	C	-0.1346	0.2568	0.0181	1.03416e-13	8197	21.4807
rs4683336	T	C	-0.0913	0.656	0.0168	5.4943e-08	8197	24.875
rs4683337	A	T	0.1401	0.7327	0.0177	2.46748e-15	8197	66.3305
rs4683338	A	G	0.1429	0.7361	0.0178	9.90019e-16	8197	21.7287
rs4683341	T	C	-0.1609	0.3391	0.0166	3.23627e-22	8197	21.2447
rs4683342	C	G	-0.1495	0.2959	0.0172	3.56552e-18	8197	53.6567
rs4683344	C	G	-0.149	0.2883	0.0173	7.13492e-18	8197	62.4241
rs4683345	A	G	-0.1596	0.3342	0.0166	6.94744e-22	8197	72.4782
rs4683346	T	C	0.1476	0.7102	0.0173	1.44098e-17	8197	29.3541
rs474262	A	G	-0.1135	0.1139	0.0246	3.95333e-06	8197	63.0106
rs475499	T	C	-0.1136	0.114	0.0246	3.87669e-06	8197	21.5832
rs476315	T	G	0.1136	0.886	0.0246	3.87669e-06	8197	55.1702
rs487714	T	G	0.1135	0.886	0.0246	3.95333e-06	8197	53.5758
rs497697	A	C	0.1135	0.8861	0.0246	3.95333e-06	8197	22.4729
rs497891	A	G	-0.1135	0.1139	0.0246	3.95333e-06	8197	92.0892
rs504133	A	C	0.1135	0.886	0.0246	3.95333e-06	8197	43.3331
rs521640	A	G	0.1135	0.8861	0.0246	3.95333e-06	8197	29.2316
rs549352	A	T	-0.1137	0.1141	0.0246	3.80147e-06	8197	29.2778
rs55641040	C	G	0.1319	0.6115	0.0162	3.88881e-16	8197	20.9267
rs55884426	T	C	0.0819	0.3235	0.0168	1.08808e-06	8197	30.7284
rs55904344	C	G	0.0862	0.3243	0.0168	2.8828e-07	8197	25.1727
rs559265	A	G	0.1135	0.8861	0.0246	3.95333e-06	8197	20.9473
rs55946409	A	G	-0.1523	0.6301	0.0163	9.31498e-21	8197	73.2328
rs56300632	A	G	0.1085	0.6481	0.0166	6.31249e-11	8197	46.1293
rs5754733	A	C	-0.105	0.8306	0.0213	8.24077e-07	8197	25.1131
rs576001	A	G	-0.1135	0.1139	0.0246	3.95333e-06	8197	35.8883
rs57771375	T	C	-0.1134	0.1139	0.0246	4.03142e-06	8197	24.2948
rs58045017	T	C	-0.0911	0.6603	0.0166	4.06621e-08	8197	57.1723
rs593287	C	G	0.1134	0.8861	0.0246	4.03142e-06	8197	117.634
rs59478814	T	G	-0.0822	0.6765	0.0168	9.93825e-07	8197	22.4729
rs59713146	T	C	-0.0819	0.6764	0.0168	1.08808e-06	8197	86.7086
rs59788483	A	G	0.0891	0.7895	0.0192	3.47357e-06	8197	22.2245
rs59808887	T	C	-0.1698	0.0601	0.0356	1.84534e-06	8197	23.5707
rs60049195	C	G	-0.0838	0.6717	0.0168	6.09775e-07	8197	21.3572
rs60075014	T	C	-0.1688	0.0604	0.0356	2.12065e-06	8197	37.6422
rs60257422	A	T	-0.1143	0.114	0.0246	3.37874e-06	8197	73.8625
rs60633358	T	C	0.1144	0.886	0.0247	3.62888e-06	8197	30.9008
rs60929086	A	G	-0.1135	0.1139	0.0246	3.95333e-06	8197	33.3885
rs609627	C	G	-0.1134	0.114	0.0246	4.03142e-06	8197	63.6294
rs61821493	A	T	0.0984	0.2394	0.0185	1.04386e-07	8197	25.4478
rs61828181	T	C	0.1474	0.0669	0.0316	3.09283e-06	8197	21.4701
rs621261	A	G	-0.1139	0.1142	0.0246	3.65522e-06	8197	23.9342
rs62242981	A	G	-0.1159	0.8179	0.0206	1.84208e-08	8197	65.082
rs62244806	A	T	0.117	0.1854	0.0204	9.73433e-09	8197	22.2749
rs62246603	T	G	0.0843	0.3238	0.0168	5.2251e-07	8197	22.4729
rs62246606	T	C	-0.0851	0.6759	0.0168	4.07381e-07	8197	21.9979
rs62246629	T	C	-0.0923	0.6645	0.0167	3.25853e-08	8197	21.2822
rs62246635	C	G	-0.0883	0.675	0.0169	1.74294e-07	8197	21.7528
rs62246636	A	G	0.0918	0.3397	0.0167	3.86294e-08	8197	85.2896
rs62247991	T	C	0.237	0.0357	0.0429	3.30471e-08	8197	75.0256
rs62250113	A	C	0.0815	0.3236	0.0169	1.41781e-06	8197	22.0797
rs62250114	A	G	0.0822	0.3235	0.0169	1.15092e-06	8197	30.7284
rs629184	C	G	0.1135	0.8861	0.0246	3.95333e-06	8197	21.8475
rs630809	A	G	0.1134	0.8861	0.0246	4.03142e-06	8197	30.2097
rs6414427	T	C	-0.0928	0.8029	0.0197	2.46916e-06	8197	54.1952
rs6414428	A	G	0.0926	0.1969	0.0197	2.59516e-06	8197	65.082
rs6414430	T	G	-0.0924	0.8031	0.0197	2.72731e-06	8197	30.7284
rs643854	T	C	-0.1139	0.114	0.0246	3.65522e-06	8197	22.2452
rs6441993	A	G	0.1018	0.1988	0.0201	4.09094e-07	8197	32.6527
rs6441998	A	G	0.0935	0.1977	0.0197	2.07281e-06	8197	30.5397
rs6441999	T	C	0.0925	0.197	0.0197	2.66045e-06	8197	22.2245
rs6442057	A	G	0.086	0.3245	0.0168	3.07082e-07	8197	30.7284
rs6467885	T	C	0.1618	0.074	0.0302	8.43273e-08	8197	22.611
rs6467887	A	G	0.1605	0.0738	0.0302	1.0691e-07	8197	87.8548
rs6467889	A	G	0.1606	0.0712	0.0307	1.68349e-07	8197	27.2924
rs655708	A	C	0.1135	0.886	0.0246	3.95333e-06	8197	54.3571
rs6567072	T	C	0.0888	0.7864	0.0191	3.33201e-06	8197	73.8625
rs6567073	T	C	0.0911	0.7911	0.0193	2.35604e-06	8197	32.9481
rs6567074	A	G	-0.0911	0.2089	0.0193	2.35604e-06	8197	93.9269
rs6567075	T	C	-0.0915	0.2086	0.0193	2.12737e-06	8197	80.6703
rs6676002	T	C	0.145	0.1642	0.0215	1.53887e-11	8197	97.6454
rs66915117	A	G	-0.14	0.2394	0.0185	3.80277e-14	8197	75.9545
rs66948532	T	C	0.0879	0.7891	0.0192	4.69162e-06	8197	32.5243
rs6695441	C	G	0.0836	0.7167	0.0176	2.03417e-06	8197	21.2822
rs6703348	C	G	-0.0865	0.7414	0.0179	1.34895e-06	8197	64.5217
rs67224687	T	G	0.1401	0.7327	0.0177	2.46748e-15	8197	24.875
rs675517	A	G	0.1137	0.8859	0.0246	3.80147e-06	8197	22.0733
rs6764484	C	G	-0.1133	0.807	0.0204	2.79331e-08	8197	45.9623
rs6764909	A	G	-0.1302	0.3894	0.0161	6.11741e-16	8197	21.2822
rs6771233	T	G	-0.1382	0.3118	0.0171	6.37804e-16	8197	85.9933
rs6774801	T	G	-0.1392	0.3122	0.0171	3.94134e-16	8197	62.636
rs6779561	T	C	-0.1336	0.2574	0.0181	1.56851e-13	8197	21.3948
rs6788947	A	T	-0.1322	0.5185	0.0158	5.90593e-17	8197	21.7548
rs6968020	T	G	-0.1581	0.9285	0.0308	2.84983e-07	8197	21.8986
rs6969965	T	C	0.1499	0.0968	0.0277	6.24807e-08	8197	21.1453
rs6970107	T	C	0.1285	0.1152	0.0268	1.62857e-06	8197	23.6567
rs704891	T	C	-0.143	0.2596	0.018	1.95063e-15	8197	74.36
rs704892	T	C	-0.1396	0.1369	0.0233	2.08021e-09	8197	22.3107
rs704893	T	C	0.1424	0.7404	0.018	2.55102e-15	8197	26.9963
rs704898	A	G	-0.143	0.2598	0.018	1.95063e-15	8197	30.3405
rs704901	A	G	-0.1435	0.2595	0.018	1.55846e-15	8197	22.2245
rs717741	A	C	-0.1173	0.1121	0.0249	2.46694e-06	8197	62.5704
rs7231030	A	C	0.0903	0.7919	0.0193	2.8862e-06	8197	22.163
rs7235391	T	C	-0.0899	0.2079	0.0193	3.19248e-06	8197	30.7284
rs7239833	T	C	0.0904	0.792	0.0192	2.4975e-06	8197	23.9342
rs72713693	C	G	-0.122	0.1597	0.0215	1.3916e-08	8197	74.1608
rs7282700	T	C	-0.0874	0.7384	0.018	1.2005e-06	8197	63.5408
rs73061794	A	T	0.1728	0.0742	0.0308	2.01872e-08	8197	92.2995
rs73065695	A	G	0.1532	0.0932	0.0281	4.98184e-08	8197	22.355
rs73070692	A	G	0.2885	0.0288	0.0474	1.15407e-09	8197	21.3197
rs73072941	A	T	-0.1281	0.1095	0.0263	1.11191e-06	8197	21.9941
rs73074163	A	T	-0.1548	0.9092	0.0281	3.6109e-08	8197	30.7284
rs73074922	A	G	-0.2695	0.968	0.0457	3.69822e-09	8197	21.2822
rs73085333	T	C	-0.1077	0.348	0.0166	8.70111e-11	8197	23.6518
rs73085348	A	G	-0.478	0.9863	0.0779	8.45869e-10	8197	22.2318
rs73085372	A	G	-0.0953	0.6536	0.0169	1.70988e-08	8197	32.1759
rs73442131	A	T	-0.0877	0.2111	0.0192	4.93085e-06	8197	20.8981
rs734969	T	C	0.1374	0.6891	0.0171	9.3512e-16	8197	45.4729
rs7374925	A	G	0.0926	0.1934	0.02	3.65666e-06	8197	21.4324
rs74102707	T	C	0.1138	0.886	0.0246	3.72766e-06	8197	66.535
rs74228356	A	G	0.1131	0.8861	0.0246	4.27466e-06	8197	22.7094
rs74228360	T	G	0.1135	0.8861	0.0246	3.95333e-06	8197	21.5078
rs7433284	A	G	-0.1601	0.3545	0.0164	1.63576e-22	8197	31.908
rs74355389	T	C	-0.1386	0.1126	0.025	2.95639e-08	8197	35.4813
rs74504220	A	G	0.1492	0.7115	0.0173	6.44986e-18	8197	91.6071
rs745331	A	G	-0.0821	0.6825	0.0176	3.08958e-06	8197	23.7598
rs74560943	T	G	-0.1183	0.1114	0.0249	2.02409e-06	8197	23.7598
rs74571338	T	C	0.1386	0.8874	0.025	2.95639e-08	8197	21.3197
rs74637713	A	G	0.1137	0.8861	0.0246	3.80147e-06	8197	24.3953
rs74796846	A	G	0.1134	0.8861	0.0246	4.03142e-06	8197	30.7284
rs74867211	T	G	-0.1216	0.1046	0.0258	2.43883e-06	8197	25.1727
rs75285799	T	C	-0.124	0.1566	0.0216	9.42633e-09	8197	22.471
rs75347153	A	G	0.4357	0.0403	0.0403	3.03947e-27	8197	23.3464
rs7540542	T	G	0.0978	0.2388	0.0186	1.45579e-07	8197	23.2507
rs75426604	A	C	-0.1371	0.0876	0.0291	2.46093e-06	8197	21.4324
rs75431404	C	G	0.1389	0.8874	0.025	2.76027e-08	8197	29.2674
rs75462759	T	C	0.1141	0.886	0.0246	3.51437e-06	8197	21.5832
rs75486999	T	C	0.1217	0.8954	0.0258	2.39284e-06	8197	22.1371
rs7550207	T	C	-0.0904	0.7785	0.0187	1.33666e-06	8197	22.1236
rs75570146	A	C	-0.1711	0.0602	0.0359	1.87904e-06	8197	23.6518
rs75713884	T	C	-0.1135	0.1139	0.0246	3.95333e-06	8197	79.029
rs757973	A	G	0.1552	0.072	0.0309	5.09624e-07	8197	21.7138
rs75883348	A	T	-0.1134	0.1139	0.0246	4.03142e-06	8197	21.3572
rs75906889	T	C	0.1386	0.8874	0.025	2.95639e-08	8197	86.2999
rs760193	T	C	-0.134	0.25	0.0182	1.80312e-13	8197	22.0417
rs760194	T	C	0.1158	0.76	0.0184	3.1043e-10	8197	22.1849
rs7611888	T	C	0.1425	0.7364	0.0178	1.18868e-15	8197	53.3893
rs7612912	T	C	0.1595	0.6506	0.0164	2.34496e-22	8197	23.9801
rs7614670	A	G	-0.1382	0.3116	0.0171	6.37804e-16	8197	71.5304
rs7615975	T	G	0.1022	0.1991	0.0201	3.68446e-07	8197	69.9775
rs76167444	T	C	0.1131	0.8861	0.0246	4.27466e-06	8197	21.5301
rs7621641	C	G	-0.1119	0.8069	0.0204	4.12782e-08	8197	20.9987
rs7623543	A	C	-0.133	0.2501	0.0182	2.71769e-13	8197	25.945
rs7630617	T	C	0.1385	0.6881	0.0171	5.5224e-16	8197	21.2447
rs7634822	C	G	-0.09	0.7798	0.0189	1.91774e-06	8197	23.7181
rs7634876	A	G	-0.1316	0.3888	0.0162	4.5309e-16	8197	22.9477
rs7641046	A	G	0.1323	0.7423	0.0181	2.68353e-13	8197	32.1207
rs7641783	T	C	0.0927	0.197	0.0197	2.53141e-06	8197	21.4324
rs7644995	T	C	-0.0919	0.8029	0.0196	2.74845e-06	8197	75.53
rs7647523	T	C	0.1596	0.6658	0.0166	6.94744e-22	8197	30.7284
rs7648466	A	G	0.1048	0.2423	0.0183	1.02357e-08	8197	22.2476
rs76486186	A	G	0.1137	0.8861	0.0246	3.80147e-06	8197	20.9267
rs76542042	T	C	0.1137	0.8864	0.0247	4.15971e-06	8197	22.4057
rs76546294	C	G	-0.1418	0.1113	0.0251	1.61007e-08	8197	31.9804
rs76631885	T	C	-0.1217	0.1046	0.0258	2.39284e-06	8197	21.5455
rs76883414	A	C	-0.1337	0.0865	0.0282	2.12525e-06	8197	24.4881
rs76984433	T	C	-0.1475	0.1027	0.026	1.40255e-08	8197	25.6528
rs77167726	C	G	-0.1217	0.1046	0.0258	2.39284e-06	8197	23.0886
rs77304629	T	C	-0.1134	0.1139	0.0246	4.03142e-06	8197	21.2822
rs77417578	T	C	0.1134	0.8861	0.0246	4.03142e-06	8197	29.5268
rs77456411	A	G	-0.1217	0.1046	0.0258	2.39284e-06	8197	21.2447
rs77614092	A	G	-0.1135	0.1139	0.0246	3.95333e-06	8197	23.7598
rs77721654	A	G	-0.1133	0.1139	0.0246	4.11098e-06	8197	30.7284
rs77731748	A	G	0.1493	0.8976	0.0261	1.06332e-08	8197	25.6447
rs7780383	A	G	0.1633	0.0739	0.0302	6.39874e-08	8197	32.8856
rs77807335	A	C	-0.1133	0.1139	0.0246	4.11098e-06	8197	22.2086
rs7798565	A	G	-0.077	0.6836	0.0168	4.57622e-06	8197	114.351
rs7799486	C	G	-0.0776	0.648	0.0166	2.94385e-06	8197	20.9473
rs7809058	T	C	-0.1634	0.9261	0.0302	6.28153e-08	8197	29.3181
rs78114600	T	C	0.3319	0.0512	0.0367	1.516e-19	8197	21.692
rs78252655	T	C	0.114	0.886	0.0246	3.58413e-06	8197	32.0431
rs78414233	T	C	-0.1216	0.1046	0.0258	2.43883e-06	8197	66.2491
rs78663390	A	C	0.078	0.3165	0.0168	3.43624e-06	8197	21.2447
rs78879802	A	T	-0.1386	0.1126	0.025	2.95639e-08	8197	21.1324
rs79081799	A	G	0.1134	0.8861	0.0246	4.03142e-06	8197	22.235
rs79171457	A	C	-0.1133	0.114	0.0246	4.11098e-06	8197	30.8616
rs79190394	T	C	0.1138	0.886	0.0246	3.72766e-06	8197	21.2412
rs79433881	T	C	-0.1388	0.1126	0.025	2.8242e-08	8197	22.4027
rs79508328	A	G	0.1389	0.8874	0.025	2.76027e-08	8197	22.0894
rs79650461	T	C	0.3319	0.0511	0.0367	1.516e-19	8197	90.7468
rs79722574	T	C	-0.1092	0.1422	0.0227	1.50498e-06	8197	24.4993
rs79979554	A	C	-0.1337	0.0865	0.0282	2.12525e-06	8197	21.5455
rs80160608	T	C	0.122	0.8953	0.0258	2.25982e-06	8197	22.2245
rs8090675	A	C	-0.0883	0.2098	0.0193	4.75925e-06	8197	76.184
rs8090682	C	G	0.0883	0.7902	0.0193	4.75925e-06	8197	22.0797
rs8092093	C	G	-0.0891	0.2102	0.0192	3.47357e-06	8197	21.2447
rs8094537	A	G	-0.0914	0.2077	0.0193	2.18245e-06	8197	22.0797
rs834580	A	G	-0.1435	0.2595	0.018	1.55846e-15	8197	22.1371
rs863002	T	C	0.0805	0.4075	0.0159	4.12941e-07	8197	30.7284
rs863003	A	G	-0.1001	0.7923	0.0194	2.47222e-07	8197	22.1222
rs863005	T	C	-0.1194	0.2364	0.0188	2.13831e-10	8197	94.5644
rs863006	A	G	0.1368	0.4997	0.0156	1.79891e-18	8197	25.2209
rs869906	A	G	-0.0907	0.2077	0.0193	2.60822e-06	8197	29.7166
rs8913	A	G	0.0905	0.5197	0.0158	1.01713e-08	8197	53.5758
rs9317045	A	C	0.1172	0.8615	0.0236	6.83121e-07	8197	63.5408
rs9319945	A	G	-0.0908	0.2078	0.0193	2.54285e-06	8197	22.4219
rs946075	C	G	-0.1183	0.1123	0.0249	2.02409e-06	8197	22.2452
rs946076	C	G	0.1174	0.8879	0.0249	2.41878e-06	8197	22.0797
rs946077	T	C	-0.123	0.1125	0.0249	7.82192e-07	8197	21.334
rs975526	A	G	-0.086	0.7229	0.0177	1.18125e-06	8197	21.5078
rs975528	A	G	0.0861	0.2772	0.0177	1.14801e-06	8197	32.0882
rs9782926	A	T	-0.1223	0.1604	0.0214	1.09734e-08	8197	28.5113
rs9815043	A	G	0.1572	0.6632	0.0165	1.61469e-21	8197	32.6527
rs9833459	T	C	-0.1149	0.3033	0.0173	3.10257e-11	8197	116.858
rs9836162	A	G	0.08	0.3233	0.0169	2.20433e-06	8197	21.4701
rs9838388	T	C	0.0814	0.3246	0.0169	1.46048e-06	8197	76.8806
rs9872440	T	C	0.1595	0.6658	0.0166	7.36609e-22	8197	29.4827
rs9872570	A	T	-0.1597	0.3341	0.0166	6.55234e-22	8197	22.1772
rs9880635	T	G	0.0899	0.3386	0.0166	6.10621e-08	8197	21.735
rs9948592	T	C	0.0907	0.7923	0.0193	2.60822e-06	8197	21.5301
rs9948593	T	C	0.0907	0.7923	0.0193	2.60822e-06	8197	30.8616
rs9948788	T	G	0.0907	0.7923	0.0193	2.60822e-06	8197	92.647
rs9962210	A	G	0.0922	0.789	0.0193	1.77751e-06	8197	24.6561
rs9965390	A	G	0.0908	0.7922	0.0193	2.54285e-06	8197	22.399
rs9975149	A	T	0.0749	0.3743	0.0164	4.94581e-06	8197	35.6286

## Sheet: ST7
Characteristics of significant SNPs with genome-wide associations (P<5×10-6) for IL-2 on NAFLD
SNP	effect allele	other allele	beta	eaf	se	pval	samplesize	F
rs10033620	A	C	0.1816	0.8976	0.0392	3.61009e-06	3514	21.6705
rs10273223	C	G	0.1249	0.2621	0.0268	3.15522e-06	3514	27.6182
rs10434439	A	G	-0.1804	0.1041	0.039	3.73442e-06	3514	21.5759
rs10866418	T	C	0.1816	0.8976	0.0392	3.61009e-06	3514	21.7654
rs111800648	A	T	-0.4448	0.9823	0.0924	1.48048e-06	3514	21.4924
rs113093852	A	C	-0.1824	0.1021	0.0393	3.46356e-06	3514	21.709
rs114654654	A	G	0.183	0.8981	0.0393	3.21648e-06	3514	22.2493
rs114837404	A	C	0.1834	0.898	0.0393	3.06125e-06	3514	26.2981
rs116325616	T	C	-0.1829	0.1019	0.0392	3.07394e-06	3514	21.7654
rs116431550	A	G	0.183	0.8981	0.0393	3.21648e-06	3514	21.6705
rs116971511	A	G	-0.4494	0.9823	0.0928	1.28104e-06	3514	21.5523
rs11933885	A	G	0.183	0.8981	0.0393	3.21648e-06	3514	21.6705
rs11934933	T	C	0.183	0.8981	0.0393	3.21648e-06	3514	24.6811
rs11938966	A	C	-0.1784	0.1062	0.0387	4.03019e-06	3514	23.6255
rs11939940	A	G	-0.1818	0.1022	0.0392	3.52214e-06	3514	21.4493
rs11946549	A	G	0.1838	0.898	0.0393	2.91323e-06	3514	21.6705
rs12643305	A	T	-0.183	0.1019	0.0393	3.21648e-06	3514	21.6705
rs12651112	A	T	-0.1829	0.1019	0.0392	3.07394e-06	3514	21.5519
rs13412535	A	G	0.174	0.1886	0.0331	1.46585e-07	3514	22.4706
rs138647193	C	G	0.183	0.8981	0.0393	3.21648e-06	3514	21.7654
rs140681568	A	G	-0.1834	0.1019	0.0393	3.06125e-06	3514	22.5101
rs142631418	A	C	0.183	0.8981	0.0393	3.21648e-06	3514	21.7575
rs145785120	T	C	-0.1834	0.102	0.0393	3.06125e-06	3514	23.16
rs147410944	T	C	-0.1834	0.102	0.0393	3.06125e-06	3514	21.6705
rs148517105	A	G	-0.183	0.1019	0.0393	3.21648e-06	3514	22.4706
rs1507968	C	G	0.1817	0.8976	0.0392	3.56586e-06	3514	23.4597
rs1545747	T	G	-0.4709	0.9813	0.0918	2.90313e-07	3514	21.4493
rs1553660	T	G	-0.1829	0.1019	0.0392	3.07394e-06	3514	21.3844
rs16836080	A	G	0.1158	0.3355	0.0253	4.71522e-06	3514	20.9377
rs170117	T	C	-0.1637	0.1377	0.0347	2.38667e-06	3514	21.6705
rs17084315	A	T	-0.1829	0.1019	0.0393	3.25645e-06	3514	21.7654
rs17084357	A	G	0.1834	0.898	0.0393	3.06125e-06	3514	22.2429
rs17084361	A	C	0.1834	0.898	0.0393	3.06125e-06	3514	23.4381
rs17084392	T	C	0.1825	0.8982	0.0394	3.62186e-06	3514	21.2383
rs1848347	A	G	-0.1636	0.1375	0.0347	2.4207e-06	3514	21.6705
rs2321297	A	G	0.1138	0.5468	0.024	2.11967e-06	3514	21.4393
rs2690021	A	T	-0.1144	0.5535	0.0247	3.62888e-06	3514	21.5675
rs2803394	T	C	0.1147	0.4277	0.0247	3.42183e-06	3514	21.7654
rs2807544	A	G	0.1189	0.3938	0.0252	2.37877e-06	3514	21.6705
rs2874495	A	G	-0.1138	0.4532	0.024	2.11967e-06	3514	22.1405
rs28823126	A	G	0.1824	0.8977	0.0392	3.27043e-06	3514	21.7575
rs34588763	T	C	-0.1249	0.7379	0.0268	3.15522e-06	3514	21.6387
rs35055624	T	C	0.1249	0.2621	0.0268	3.15522e-06	3514	21.5439
rs35286171	T	C	0.179	0.8934	0.0386	3.5298e-06	3514	21.6705
rs4479767	A	G	0.1821	0.8977	0.0392	3.39405e-06	3514	21.2554
rs4634519	A	G	-0.1249	0.7379	0.0268	3.15522e-06	3514	21.7074
rs4864514	A	G	0.182	0.8975	0.0392	3.43624e-06	3514	21.6942
rs61335305	A	C	0.4439	0.0184	0.0913	1.16209e-06	3514	21.5287
rs61390347	T	C	-0.183	0.1019	0.0393	3.21648e-06	3514	21.5607
rs61424751	A	G	-0.183	0.1017	0.0394	3.4062e-06	3514	21.6705
rs62124990	T	G	-0.7013	0.0083	0.149	2.51745e-06	3514	21.6705
rs62297833	T	G	0.183	0.8981	0.0393	3.21648e-06	3514	21.6705
rs68066031	T	C	-0.1625	0.8049	0.0327	6.71538e-07	3514	21.7575
rs6821596	A	C	-0.1795	0.1088	0.0382	2.61499e-06	3514	21.7074
rs73820740	T	C	-0.1817	0.1018	0.0394	3.99437e-06	3514	21.443
rs73820741	A	G	-0.1826	0.1018	0.0393	3.37924e-06	3514	21.8604
rs74680462	A	C	-0.183	0.1019	0.0393	3.21648e-06	3514	22.2157
rs74963337	A	G	0.1877	0.9022	0.0403	3.19966e-06	3514	22.0676
rs75799337	A	G	-0.1834	0.102	0.0393	3.06125e-06	3514	21.6806
rs7615304	A	G	-0.1139	0.4531	0.024	2.0765e-06	3514	21.6469
rs76285557	A	T	-0.1829	0.1019	0.0392	3.07394e-06	3514	21.7417
rs77019587	A	C	-0.183	0.1019	0.0393	3.21648e-06	3514	21.6705
rs77357447	T	G	-0.1799	0.1064	0.0386	3.15256e-06	3514	21.7654
rs77360182	A	G	-0.183	0.1019	0.0393	3.21648e-06	3514	21.4729
rs77600352	A	G	0.1829	0.8981	0.0392	3.07394e-06	3514	21.4965
rs77694895	A	C	0.183	0.8981	0.0393	3.21648e-06	3514	21.7074
rs78340137	A	C	0.1834	0.8981	0.0393	3.06125e-06	3514	23.7678
rs78538552	A	G	-0.1833	0.102	0.0393	3.09937e-06	3514	21.7575
rs79328410	T	C	-0.1831	0.102	0.0393	3.17698e-06	3514	21.5675
rs79343574	A	C	-0.183	0.1019	0.0393	3.21648e-06	3514	21.7575
rs79751830	T	C	-0.183	0.1019	0.0393	3.21648e-06	3514	21.6705
rs80108155	T	C	0.183	0.8981	0.0393	3.21648e-06	3514	21.7074
rs80294750	A	G	-0.1825	0.1025	0.0393	3.42115e-06	3514	21.6705
rs8033158	T	C	0.4545	0.0177	0.0932	1.07925e-06	3514	21.6705
rs899084	T	C	0.4467	0.0178	0.0922	1.26674e-06	3514	21.7654
rs9850056	A	T	0.1152	0.5378	0.0246	2.82807e-06	3514	21.9173
rs9918031	T	C	-0.1821	0.1022	0.0392	3.39405e-06	3514	21.7654

## Sheet: ST8
Characteristics of significant SNPs with genome-wide associations (P<5×10-6) for IL-16 on NAFLD
SNP	effect allele	other allele	beta	eaf	se	pval	samplesize	F
rs10764768	T	C	-0.1255	0.2846	0.0264	1.9964e-06	3521	22.0589
rs10764769	T	C	-0.1203	0.4847	0.0246	1.00711e-06	3521	38.3176
rs10829362	T	C	-0.1154	0.4498	0.0242	1.85515e-06	3521	22.5266
rs10829364	T	C	-0.1269	0.2518	0.0274	3.63224e-06	3521	133.398
rs11016147	A	G	0.1316	0.7439	0.0273	1.4319e-06	3521	29.6745
rs11016148	C	G	0.1205	0.5249	0.0241	5.73303e-07	3521	30.1207
rs11073001	A	G	0.2213	0.9002	0.0399	2.91668e-08	3521	25.4024
rs11132382	T	G	0.1337	0.4225	0.0244	4.2651e-08	3521	29.497
rs11175986	T	C	0.4401	0.0172	0.0927	2.05872e-06	3521	29.7504
rs114016171	A	C	-0.8253	0.0067	0.1638	4.69289e-07	3521	23.2241
rs114285231	A	G	0.8253	0.9933	0.1638	4.69289e-07	3521	30.5489
rs114903230	T	C	-0.8257	0.0067	0.1638	4.63339e-07	3521	37.8169
rs115038709	T	C	0.8257	0.9933	0.1638	4.63339e-07	3521	27.4034
rs115113625	A	C	0.8257	0.9933	0.1638	4.63339e-07	3521	31.0232
rs115194056	A	C	-0.8252	0.0067	0.1638	4.70788e-07	3521	36.0684
rs115305418	A	G	0.8253	0.9933	0.1638	4.69289e-07	3521	133.288
rs115485221	T	C	0.8258	0.9933	0.1638	4.61863e-07	3521	31.4355
rs115555475	A	G	-0.739	0.0075	0.1573	2.62684e-06	3521	23.8502
rs11556218	T	G	0.7263	0.9617	0.063	9.47021e-31	3521	21.3528
rs115641033	T	G	-0.8255	0.0067	0.1639	4.73855e-07	3521	26.9172
rs11591431	T	C	0.1278	0.7482	0.0273	2.85035e-06	3521	30.5252
rs115970730	A	G	0.8252	0.9933	0.1638	4.70788e-07	3521	23.2489
rs115981497	A	T	-0.8382	0.0065	0.1658	4.2929e-07	3521	22.391
rs115982545	A	C	-0.8261	0.0067	0.1637	4.5015e-07	3521	30.076
rs116039351	C	G	0.8252	0.9933	0.1638	4.70788e-07	3521	29.4717
rs116135478	A	G	0.8296	0.9933	0.1637	4.02425e-07	3521	25.353
rs116166381	A	G	-0.8258	0.0067	0.1638	4.61863e-07	3521	115.122
rs116253315	A	T	-0.8253	0.0067	0.1638	4.69289e-07	3521	21.5385
rs11630277	T	C	-0.223	0.0994	0.04	2.4753e-08	3521	24.9282
rs116308686	A	G	-0.8279	0.0067	0.1636	4.18129e-07	3521	29.4822
rs116338447	T	C	0.8257	0.9933	0.1638	4.63339e-07	3521	25.3655
rs116567515	A	G	0.8255	0.9933	0.1638	4.66305e-07	3521	26.9769
rs116651117	T	G	-0.8258	0.0067	0.1638	4.61863e-07	3521	29.6499
rs117217798	T	C	-0.2064	0.0889	0.044	2.71994e-06	3521	25.3717
rs117916513	A	G	-0.4713	0.0173	0.0982	1.5915e-06	3521	25.427
rs11857713	T	C	-0.706	0.0347	0.0657	6.20123e-27	3521	25.5434
rs12331618	A	G	0.1331	0.4216	0.0245	5.55223e-08	3521	25.384
rs12358994	T	C	0.1317	0.7439	0.0273	1.40583e-06	3521	30.1697
rs1255143	T	C	0.1387	0.5695	0.0241	8.65461e-09	3521	133.215
rs12768819	T	C	0.1142	0.5074	0.0246	3.44591e-06	3521	25.6681
rs13102788	T	C	0.1733	0.1404	0.0347	5.9069e-07	3521	24.6709
rs13102931	T	G	0.1733	0.1404	0.0347	5.9069e-07	3521	25.0146
rs13126698	T	C	-0.1804	0.86	0.0349	2.35281e-07	3521	133.105
rs13134749	T	C	0.1806	0.1395	0.0348	2.10684e-07	3521	23.048
rs13151625	A	G	-0.1848	0.8637	0.0353	1.64871e-07	3521	25.3963
rs1335010	T	C	0.1118	0.5504	0.0241	3.50092e-06	3521	27.4637
rs138720866	A	G	-0.8258	0.0067	0.1638	4.61863e-07	3521	133.308
rs1419241	A	G	0.1171	0.4993	0.0246	1.93437e-06	3521	25.4893
rs144691581	A	G	0.4929	0.0197	0.0958	2.67387e-07	3521	22.5266
rs1511801	A	T	0.1325	0.4225	0.0244	5.62506e-08	3521	25.452
rs1511802	T	C	0.1124	0.5649	0.024	2.82247e-06	3521	26.457
rs17875496	A	T	-0.2015	0.1019	0.0399	4.4152e-07	3521	132.862
rs17875509	C	G	-0.7283	0.0382	0.063	6.54663e-31	3521	26.7387
rs17875523	T	C	-0.7276	0.0382	0.063	7.45053e-31	3521	29.3828
rs17875532	T	C	-0.7277	0.0382	0.063	7.31419e-31	3521	133.345
rs17875533	A	C	-0.7277	0.0382	0.063	7.31419e-31	3521	132.832
rs17875542	C	G	-0.7285	0.0383	0.0631	7.80902e-31	3521	25.5943
rs17875543	T	C	-0.7286	0.0383	0.0631	7.66639e-31	3521	30.7447
rs17876031	A	G	0.1275	0.3251	0.0261	1.03399e-06	3521	21.9212
rs1801020	A	G	0.1678	0.2655	0.0271	5.94501e-10	3521	25.7381
rs1803275	A	G	-0.7277	0.0382	0.063	7.31419e-31	3521	29.5607
rs1912826	A	G	-0.1323	0.5779	0.0244	5.88926e-08	3521	23.4284
rs1973612	T	C	-0.1354	0.5797	0.0245	3.26625e-08	3521	30.0312
rs2018310	A	C	0.1346	0.5665	0.024	2.04284e-08	3521	38.189
rs2048	T	G	-0.1323	0.5779	0.0244	5.88926e-08	3521	24.9282
rs2175495	T	C	-0.1156	0.438	0.024	1.45976e-06	3521	29.3828
rs2545801	T	C	0.1622	0.2673	0.027	1.88513e-09	3521	23.0211
rs2731672	T	C	0.1629	0.2645	0.0269	1.39754e-09	3521	30.3681
rs2731673	T	C	0.1669	0.2651	0.027	6.35028e-10	3521	25.4024
rs2731674	T	G	0.1667	0.2651	0.0271	7.68545e-10	3521	133.252
rs2799395	A	C	-0.1254	0.3953	0.0244	2.75699e-07	3521	22.5456
rs28797242	T	C	-0.113	0.4351	0.0241	2.74816e-06	3521	22.5857
rs34852777	T	C	-0.1729	0.8597	0.0348	6.75108e-07	3521	24.9858
rs34899763	A	T	-0.1436	0.6976	0.0261	3.75687e-08	3521	131.92
rs35669195	T	C	-0.1733	0.8596	0.0347	5.9069e-07	3521	25.3963
rs35792324	C	G	0.1807	0.1395	0.0348	2.07457e-07	3521	22.7147
rs35834666	T	C	-0.1729	0.8596	0.0348	6.75108e-07	3521	23.7472
rs35984397	A	G	-0.1349	0.5791	0.0245	3.66823e-08	3521	30.5252
rs3733402	A	G	-0.1344	0.5786	0.0245	4.11802e-08	3521	29.4272
rs3775298	A	G	0.1324	0.4228	0.0244	5.75569e-08	3521	25.3717
rs3848180	T	G	0.1204	0.631	0.0247	1.09088e-06	3521	27.1495
rs3898677	T	C	0.2223	0.9007	0.0399	2.52659e-08	3521	26.3979
rs3899547	A	G	0.7287	0.9618	0.0631	7.52635e-31	3521	133.528
rs3926277	A	C	-0.7282	0.0382	0.063	6.66876e-31	3521	29.6053
rs3926278	C	G	0.7282	0.9617	0.0631	8.25289e-31	3521	25.4024
rs3926279	A	G	0.7238	0.9615	0.063	1.50029e-30	3521	31.063
rs4241815	T	C	-0.1327	0.5781	0.0244	5.37236e-08	3521	22.987
rs4241816	A	T	0.1328	0.4219	0.0244	5.25017e-08	3521	133.345
rs4241817	T	C	0.1329	0.4219	0.0244	5.13068e-08	3521	30.1655
rs4241818	T	C	0.1333	0.4218	0.0245	5.3037e-08	3521	133.418
rs4253238	T	C	-0.1323	0.5779	0.0244	5.88926e-08	3521	25.4024
rs4253241	T	C	-0.1736	0.8595	0.0347	5.64796e-07	3521	21.9921
rs4253246	A	T	-0.1766	0.8597	0.0348	3.88082e-07	3521	25.3717
rs4253248	A	G	-0.1339	0.5781	0.0245	4.62109e-08	3521	27.1263
rs4253252	T	G	0.1343	0.4215	0.0245	4.21419e-08	3521	23.9009
rs4253254	T	C	-0.1345	0.5787	0.0245	4.02398e-08	3521	33.5318
rs4253255	C	G	-0.1346	0.5787	0.0245	3.93203e-08	3521	22.5369
rs4253273	C	G	0.1423	0.3036	0.0262	5.59457e-08	3521	22.6463
rs4253281	A	G	-0.1335	0.58	0.0245	5.06596e-08	3521	133.565
rs4253282	T	C	-0.1345	0.5792	0.0244	3.54184e-08	3521	30.3002
rs4253283	T	C	0.1506	0.3087	0.026	6.94258e-09	3521	25.3655
rs4253284	A	G	-0.18	0.8604	0.0348	2.31089e-07	3521	26.7039
rs4253290	T	C	0.1808	0.1395	0.0348	2.04278e-07	3521	36.6514
rs4253294	A	G	0.1436	0.302	0.0261	3.75687e-08	3521	25.3655
rs4253295	A	G	0.1151	0.5627	0.024	1.62e-06	3521	22.987
rs4253296	T	C	-0.1813	0.8605	0.0348	1.89075e-07	3521	29.3828
rs4253297	T	C	-0.1151	0.4373	0.024	1.62e-06	3521	27.391
rs4253301	T	G	-0.1817	0.8606	0.0347	1.63818e-07	3521	62.0644
rs4253303	A	G	-0.1162	0.4379	0.024	1.28755e-06	3521	30.2539
rs4253308	A	C	0.1151	0.5626	0.024	1.62e-06	3521	24.6709
rs4253311	A	G	0.1354	0.4201	0.0245	3.26625e-08	3521	22.8673
rs4253313	A	G	0.1436	0.3017	0.0261	3.75687e-08	3521	53.4544
rs4253314	T	C	0.1819	0.1393	0.0347	1.58781e-07	3521	29.8981
rs4253320	T	C	-0.1148	0.4373	0.024	1.72412e-06	3521	133.308
rs4253332	T	C	0.1424	0.3041	0.0261	4.87148e-08	3521	24.0892
rs4577037	T	G	0.7276	0.9618	0.063	7.45053e-31	3521	21.9723
rs4778636	A	G	-0.7286	0.0381	0.063	6.1934e-31	3521	30.008
rs4778639	T	G	0.7333	0.9622	0.0636	9.32799e-31	3521	115.187
rs4778640	A	G	0.7189	0.9848	0.0983	2.60609e-13	3521	25.3717
rs4778889	T	C	0.2217	0.901	0.0401	3.22652e-08	3521	21.5081
rs4778890	C	G	0.7062	0.9653	0.0658	7.16139e-27	3521	23.2595
rs4778891	C	G	0.7064	0.9653	0.0658	6.92958e-27	3521	30.2539
rs4861709	T	C	-0.1433	0.6989	0.0262	4.51394e-08	3521	133.345
rs4862669	C	G	-0.1324	0.578	0.0244	5.75569e-08	3521	133.675
rs4976649	A	G	-0.1303	0.5671	0.025	1.86816e-07	3521	22.7266
rs4976691	C	G	0.1254	0.3268	0.026	1.4136e-06	3521	22.987
rs57763246	T	C	-0.7279	0.0382	0.063	7.04889e-31	3521	25.3963
rs59644512	C	G	-0.4401	0.9828	0.0927	2.05872e-06	3521	29.4272
rs61409219	T	C	-0.4383	0.9825	0.0926	2.20941e-06	3521	21.9023
rs6836491	T	C	-0.1664	0.8673	0.036	3.79651e-06	3521	33.1034
rs7071906	A	G	0.1168	0.516	0.0245	1.86668e-06	3521	24.9282
rs7089129	T	C	-0.1311	0.2555	0.0273	1.56934e-06	3521	25.3963
rs7097884	T	C	-0.1193	0.5647	0.0243	9.13252e-07	3521	115.407
rs7166271	T	C	-0.729	0.0383	0.0631	7.12129e-31	3521	21.4376
rs74985938	T	C	-0.8262	0.0067	0.1638	4.56004e-07	3521	29.5857
rs78042619	A	G	0.55	0.9883	0.1158	2.03851e-06	3521	29.8526
rs79431016	C	G	0.7573	0.9827	0.0961	3.2651e-15	3521	26.947
rs7972653	T	C	0.4402	0.0172	0.0927	2.04777e-06	3521	30.2539
rs925453	T	C	0.1434	0.3009	0.0261	3.92368e-08	3521	23.1871

## Sheet: ST9
Characteristics of significant SNPs with genome-wide associations (P<5×10-6) for MIF on NAFLD
SNP	effect allele	other allele	beta	eaf	se	pval	samplesize	F
rs1002286	A	G	-0.1241	0.6113	0.0245	4.07745e-07	3533	38.6775
rs1007888	T	C	-0.1275	0.6128	0.0245	1.94958e-07	3533	23.5504
rs11551183	C	G	0.3666	0.9756	0.0795	4.00119e-06	3533	27.2372
rs116081513	A	G	-0.4032	0.9806	0.0876	4.16969e-06	3533	21.7221
rs12594190	A	G	0.1321	0.7008	0.0266	6.82897e-07	3533	21.2522
rs13142904	T	C	-0.2232	0.0896	0.0425	1.50649e-07	3533	27.9536
rs1892713	T	C	-0.1239	0.6112	0.0245	4.25584e-07	3533	25.9175
rs2000468	T	G	-0.126	0.6125	0.0245	2.70591e-07	3533	26.5344
rs2154593	A	G	0.1283	0.3647	0.0249	2.56885e-07	3533	27.0921
rs2154594	T	C	-0.1272	0.6393	0.0249	3.2484e-07	3533	26.2456
rs2186366	T	C	-0.1272	0.6393	0.0249	3.2484e-07	3533	28.4857
rs2294689	C	G	-0.1338	0.3018	0.0287	3.13119e-06	3533	26.6172
rs2330634	C	G	0.1549	0.3681	0.0249	4.94363e-10	3533	26.434
rs2330635	T	C	0.129	0.3614	0.0249	2.21028e-07	3533	24.7831
rs2877178	T	C	-0.1282	0.6353	0.0249	2.62446e-07	3533	24.6488
rs35792361	A	G	-0.2586	0.0591	0.0527	9.24702e-07	3533	23.7429
rs3814097	A	G	-0.1163	0.5533	0.0251	3.59594e-06	3533	26.7001
rs4822450	T	C	-0.1278	0.613	0.0245	1.82506e-07	3533	26.6021
rs4822451	T	G	0.1276	0.3631	0.0249	2.98332e-07	3533	25.464
rs4822452	T	C	-0.1263	0.6361	0.0249	3.93059e-07	3533	26.2868
rs4822453	T	G	-0.1225	0.6241	0.0246	6.36912e-07	3533	23.5347
rs4822454	A	G	-0.1268	0.639	0.0249	3.53616e-07	3533	21.4569
rs4822455	T	C	-0.1309	0.6254	0.0247	1.1606e-07	3533	26.8663
rs4822457	T	C	-0.1277	0.5471	0.0262	1.09336e-06	3533	26.0813
rs4822458	T	C	-0.1261	0.6096	0.0245	2.64772e-07	3533	26.493
rs5751760	A	G	-0.127	0.6135	0.0245	2.17558e-07	3533	25.5532
rs5751761	T	C	-0.1279	0.613	0.0245	1.78529e-07	3533	27.0671
rs5751764	A	C	0.1288	0.3766	0.0248	2.06323e-07	3533	24.0652
rs5751765	A	G	0.1199	0.3759	0.0247	1.20843e-06	3533	26.5344
rs5751770	T	C	0.1283	0.3647	0.0249	2.56885e-07	3533	26.8247
rs5751771	T	C	-0.1286	0.625	0.0247	1.92459e-07	3533	21.1732
rs5751775	T	C	0.1344	0.3715	0.0251	8.57546e-08	3533	23.2113
rs5760095	A	G	0.1264	0.3881	0.0245	2.48029e-07	3533	25.6428
rs5760096	A	G	0.1383	0.2298	0.0285	1.21834e-06	3533	26.8172
rs5760097	C	G	-0.1272	0.6283	0.0252	4.4735e-07	3533	25.5602
rs5760098	A	G	0.1285	0.3599	0.0249	2.46104e-07	3533	26.8553
rs5760099	A	G	-0.1277	0.637	0.0249	2.92038e-07	3533	26.0813
rs5760101	T	C	0.139	0.2299	0.0285	1.07606e-06	3533	28.4857
rs5760102	T	C	0.1287	0.3598	0.0249	2.3576e-07	3533	28.6553
rs5760106	A	C	-0.1295	0.6399	0.025	2.21886e-07	3533	28.0698
rs5760107	T	C	0.1291	0.3615	0.0249	2.16318e-07	3533	26.5344
rs5760108	T	G	-0.1283	0.6353	0.0249	2.56885e-07	3533	27.1947
rs5760109	C	G	0.1291	0.3616	0.0249	2.16318e-07	3533	27.5654
rs5760112	C	G	0.1239	0.3887	0.0245	4.25584e-07	3533	25.7136
rs5760119	C	G	-0.1324	0.625	0.0248	9.36104e-08	3533	26.476
rs5760120	A	G	-0.1324	0.625	0.0248	9.36104e-08	3533	26.8663
rs5760124	T	C	-0.1254	0.6005	0.0248	4.27129e-07	3533	26.9577
rs61260914	C	G	-0.4877	0.9846	0.1012	1.44157e-06	3533	23.7735
rs9612520	T	G	-0.1301	0.6115	0.0246	1.23244e-07	3533	25.5602

[truncated: 6 more sheets: ST10, ST11, ST12, ST13, ST14, ST15]
